# Supplementary material for: Intra‐annual transfer of hydrogen and oxygen isotopic signals from water and sugar precursors to tree rings: Processes and mechanisms
Source: New Phytol. 2026 May 13;251(3):1143–60. doi: 10.1111/nph.71260 (PMC13326508; doi:10.1111/nph.71260)
Supplement: Supplementary file 1 — Dataset S1 The dataset analysed in this study. [file NPH-251-1143-s002.xlsx]

## Sheet: Notes
New Phytologist Supporting Information
Article title: Intra-annual transfer of hydrogen and oxygen isotopic signals from water and sugar precursors to tree rings: Processes and mechanisms
Authors: Haoyu Diao, Meisha Holloway-Phillips, Xin Song, Fabian Bernhard, Peter Waldner, Kerstin Treydte, Matthias Saurer, Georg von Arx, Arthur Gessler, Katrin Meusburger, Marco M. Lehmann
Article acceptance date: 29 April 2026

## Sheet: Climate
Date	Air temperature (Tair, °C)	Relative humidity (RH, %)	Vapour pressure deficit (VPD, kPa)	Global radiation (W M-2)	Precipitation (mm d-1)
2021-01-01	-1.7	75.69	0.13	43.7	0.1
2021-01-02	-2.5	88.01	0.06	20.9	0.1
2021-01-03	-4.6	92.65	0.03	29.4	0
2021-01-04	-3.4	80.81	0.09	50.4	0
2021-01-05	-4.7	88.47	0.05	38.6	0
2021-01-06	-5.5	96.24	0.02	26.8	0.5
2021-01-07	-4.6	87.13	0.06	60.9	0
2021-01-08	-5.8	85.65	0.06	71.4	0
2021-01-09	-3.7	63.86	0.17	70.3	0
2021-01-10	-4	64.29	0.16	75.8	0.1
2021-01-11	-6	57.86	0.16	74	0
2021-01-12	-2.8	90.68	0.05	18.3	8.3
2021-01-13	-0.1	100	0	31.1	9.2
2021-01-14	1.7	95.07	0.03	19.1	11.9
2021-01-15	-1.1	97.09	0.02	29.4	3.2
2021-01-16	-5.9	100	0	66.1	1.6
2021-01-17	-2.1	100	0	28.7	4
2021-01-18	-3.6	89.25	0.05	53.7	0.1
2021-01-19	-1.8	75.67	0.13	75.5	0
2021-01-20	3.2	53.04	0.36	58.6	0.1
2021-01-21	4.2	64.33	0.29	30.4	5
2021-01-22	2.5	81.07	0.14	48.8	5.8
2021-01-23	-1.8	90.76	0.05	50.1	5.8
2021-01-24	-2.9	85.33	0.07	105.2	3.3
2021-01-25	-3.9	97.76	0.01	51.1	2.5
2021-01-26	-5.4	79.88	0.08	66.8	0.1
2021-01-27	-3.1	100	0	36.3	12.8
2021-01-28	3.9	95.84	0.03	18.5	36.1
2021-01-29	3.4	92.46	0.06	31.2	15.2
2021-01-30	2	96.47	0.02	22	10.9
2021-01-31	1.6	97.16	0.02	64.4	4.7
2021-02-01	2.7	96.49	0.03	31.8	11
2021-02-02	4.9	98.61	0.01	29.3	13.8
2021-02-03	6.3	88.2	0.11	16.1	12.1
2021-02-04	5.4	70.03	0.27	44.2	0.3
2021-02-05	7.3	63.67	0.37	64.8	0
2021-02-06	7.9	57.24	0.46	27.4	0.1
2021-02-07	2.1	76.94	0.16	31.5	0.4
2021-02-08	-0.8	68.16	0.18	53.7	3.7
2021-02-09	0.3	83.19	0.1	84.7	4
2021-02-10	0.3	93.63	0.04	57.9	0.7
2021-02-11	-4.3	100	0	90.7	0
2021-02-12	-4.9	89.14	0.05	84.8	0
2021-02-13	-7.8	100	0	84.3	0
2021-02-14	-5.1	77.45	0.09	134.3	0
2021-02-15	1.5	59.45	0.28	64.9	1.4
2021-02-16	5.8	63.31	0.34	108.3	1.8
2021-02-17	4	76.14	0.19	142.2	0
2021-02-18	5.2	57.78	0.37	79.2	0.3
2021-02-19	7	64.53	0.36	116.8	0
2021-02-20	6.9	58.67	0.41	153.5	0
2021-02-21	9	38.28	0.71	148.7	0
2021-02-22	9.8	30.41	0.85	91.7	0
2021-02-23	9.5	44.31	0.66	142.5	0
2021-02-24	10.5	49.07	0.65	148.3	0
2021-02-25	9.5	47.36	0.63	163.1	0
2021-02-26	7.4	59.23	0.42	127.6	0
2021-02-27	3.4	66.08	0.26	83.9	0
2021-02-28	4.4	63.9	0.3	145	0
2021-03-01	5.1	42.96	0.5	168.6	0
2021-03-02	7.9	31.51	0.73	170.3	0
2021-03-03	7	49.5	0.51	70.4	0
2021-03-04	6.2	59.35	0.39	110.2	3
2021-03-05	2.6	82.88	0.13	55.7	0.1
2021-03-06	1.1	74.5	0.17	159.5	0
2021-03-07	3.1	80.57	0.15	113.5	1.2
2021-03-08	2.5	81.67	0.13	134.8	0
2021-03-09	-0.2	74.82	0.15	148.2	0
2021-03-10	1.7	62.76	0.26	178.3	0
2021-03-11	7.3	66.97	0.34	48.3	9
2021-03-12	2.4	72.02	0.2	174.4	0.3
2021-03-13	3.2	71.13	0.22	66.2	6.6
2021-03-14	-1.2	91.49	0.05	72.3	8.5
2021-03-15	-0.7	99.27	0	73.1	6.9
2021-03-16	-1.5	89.44	0.06	98.6	1.6
2021-03-17	-1.2	100	0	104.7	8.2
2021-03-18	-2.8	76.66	0.12	149.6	0.5
2021-03-19	-2.7	76.68	0.12	188.4	1.2
2021-03-20	-3.7	71.31	0.13	154.8	0
2021-03-21	-2.1	68.93	0.16	129.4	0
2021-03-22	-0.6	76.46	0.14	115.6	0
2021-03-23	1.9	63.77	0.25	233.5	0
2021-03-24	4.3	58.85	0.34	240.4	0
2021-03-25	6.2	55.94	0.42	219.6	0
2021-03-26	7.2	51.82	0.49	185	5.9
2021-03-27	2.4	73.65	0.19	215.3	0.2
2021-03-28	5.5	53.7	0.42	247.4	0
2021-03-29	10.2	40.73	0.74	245.3	0
2021-03-30	12.8	41.53	0.87	250.8	0
2021-03-31	13.6	37.17	0.98	248.2	0
2021-04-01	13.3	48.14	0.79	241.9	0
2021-04-02	9.4	58.47	0.49	249.9	0
2021-04-03	3.8	59.16	0.33	197	0
2021-04-04	4.8	52.7	0.41	270.1	0
2021-04-05	4.5	55.47	0.38	192.2	2.8
2021-04-06	-4.6	76.94	0.1	196.1	2.2
2021-04-07	-4.5	66.78	0.15	181.3	0
2021-04-08	1.8	37.49	0.44	283.9	0
2021-04-09	7.5	34.73	0.68	237.4	0.5
2021-04-10	7.6	57.57	0.44	206.7	0
2021-04-11	7.9	62.9	0.4	195.8	10.2
2021-04-12	-1.5	87.44	0.07	193.3	1.3
2021-04-13	-1.7	71.18	0.16	190.6	0.8
2021-04-14	0.4	60.54	0.25	234	0.4
2021-04-15	-0.3	66.72	0.2	214.9	0.6
2021-04-16	1	61.16	0.26	256.5	0.3
2021-04-17	2.1	60.98	0.28	229.4	0.2
2021-04-18	2.2	71.98	0.2	139.6	0.1
2021-04-19	3.7	63.73	0.29	185.8	0
2021-04-20	6	58	0.39	207.9	0.9
2021-04-21	6.6	61.67	0.37	257.4	0
2021-04-22	8.2	54.86	0.49	226.5	0
2021-04-23	9.4	40.48	0.7	309.6	0
2021-04-24	11.4	49.33	0.68	282.5	0
2021-04-25	11.5	48.65	0.7	302.9	0
2021-04-26	9.5	54.42	0.54	257.7	0
2021-04-27	10.2	50.8	0.61	285.9	0
2021-04-28	9.5	71.38	0.34	149.1	3.2
2021-04-29	6.8	82.84	0.17	124.7	0.5
2021-04-30	4.8	95.2	0.04	63.5	14.6
2021-05-01	3.3	95.82	0.03	63.8	25.1
2021-05-02	1.6	95.76	0.03	153.4	2.4
2021-05-03	4.9	66.92	0.29	270.5	0.3
2021-05-04	8.7	47.83	0.59	181.1	6.5
2021-05-05	4.2	65.78	0.28	210	0.1
2021-05-06	3.7	84.24	0.13	54.7	26.8
2021-05-07	4.4	89.93	0.08	181.9	2.8
2021-05-08	10.4	59.15	0.52	318.1	0
2021-05-09	15.1	50.75	0.85	322.7	0.1
2021-05-10	10.5	78.32	0.28	56.3	11.5
2021-05-11	6.4	95.92	0.04	49.5	19.4
2021-05-12	6.1	83.34	0.16	174.1	0
2021-05-13	5.1	82.03	0.16	149.8	0.3
2021-05-14	5.3	77.48	0.2	200.4	2.1
2021-05-15	3.5	89.85	0.08	86.2	8.8
2021-05-16	5.7	96.57	0.03	108.2	18.5
2021-05-17	4.6	96.54	0.03	138.4	17.2
2021-05-18	6.1	81	0.18	219	3
2021-05-19	4.3	93.84	0.05	158.4	13.4
2021-05-20	6.6	73.91	0.25	227.4	1.4
2021-05-21	6.2	85.74	0.14	67.8	26.4
2021-05-22	7.6	66.08	0.35	260.4	6.2
2021-05-23	6.8	70.83	0.29	241.6	0
2021-05-24	8.6	66.31	0.38	136.6	7.5
2021-05-25	5.5	70.56	0.27	230.9	0
2021-05-26	8.6	67.75	0.36	163.3	0.3
2021-05-27	9.1	73.33	0.31	194.4	1.8
2021-05-28	11.8	59.93	0.56	363.3	0
2021-05-29	12.4	63.98	0.52	306.1	0
2021-05-30	12.7	48.65	0.76	370.5	0
2021-05-31	13.3	55.07	0.69	365.7	0
2021-06-01	15.9	49.92	0.91	362.8	0
2021-06-02	14.7	72.39	0.46	247.5	0.2
2021-06-03	15.5	76	0.42	274.9	0
2021-06-04	16	75.09	0.45	221.8	20.2
2021-06-05	11.2	95.44	0.06	117.2	10.4
2021-06-06	12.9	85.3	0.22	233.2	5.9
2021-06-07	12.9	91.79	0.12	151.6	8.2
2021-06-08	12.8	94.87	0.08	169	4.4
2021-06-09	13.6	89.44	0.16	192.3	11.9
2021-06-10	15.2	71.04	0.5	260.2	0
2021-06-11	17.1	60.43	0.77	297	0
2021-06-12	17	68.15	0.62	302.3	0
2021-06-13	16.3	69.84	0.56	342.3	0
2021-06-14	18.9	56.18	0.96	370.3	0
2021-06-15	20.1	55.74	1.04	353.4	0
2021-06-16	21	54.51	1.14	357.3	0
2021-06-17	21.9	53.68	1.22	328	0.3
2021-06-18	20.3	67.95	0.77	265	0.6
2021-06-19	21	67.66	0.81	282.1	0
2021-06-20	17.4	74.84	0.5	171.6	12.1
2021-06-21	14.6	86.05	0.23	236.6	17.8
2021-06-22	13.5	92.43	0.12	218.3	26.7
2021-06-23	12.5	91.76	0.12	207.2	6
2021-06-24	10.9	96.07	0.05	181.6	4.2
2021-06-25	10.9	92.28	0.1	144.2	0.1
2021-06-26	13.8	78.3	0.34	297	0
2021-06-27	17.1	68.17	0.62	282.9	17.5
2021-06-28	15.7	82.31	0.32	235.7	24.2
2021-06-29	12.1	89.91	0.14	174.7	23.1
2021-06-30	9.9	86.73	0.16	127.8	5.8
2021-07-01	12.3	85.24	0.21	173.4	0
2021-07-02	13.9	72.73	0.43	333.9	0
2021-07-03	14.1	82.1	0.29	165.9	4.4
2021-07-04	12.5	90.55	0.14	114	2
2021-07-05	14.9	76.41	0.4	166.6	0.3
2021-07-06	14.3	85.46	0.24	87.2	21.8
2021-07-07	13.5	93.66	0.1	176.9	6.4
2021-07-08	11.3	98.68	0.02	98.4	20
2021-07-09	12.9	84.17	0.24	230.5	0
2021-07-10	13.8	81.51	0.29	308.6	11
2021-07-11	13.6	86.52	0.21	228.9	0
2021-07-12	15.6	80.68	0.34	204.9	31.7
2021-07-13	8.6	98.65	0.02	81.2	16.4
2021-07-14	10.2	95.4	0.06	135	48.5
2021-07-15	11.3	99.34	0.01	63.2	23.6
2021-07-16	12.9	91.79	0.12	180.4	5.1
2021-07-17	14.8	87.21	0.22	189.8	2.5
2021-07-18	16.9	81.93	0.35	307.9	0
2021-07-19	18.7	64.99	0.76	342.7	0
2021-07-20	17.2	69.56	0.6	298.1	0
2021-07-21	17.4	67.33	0.65	296.3	0
2021-07-22	17.9	67.89	0.66	271.6	0
2021-07-23	20.4	58.47	1	306	0.3
2021-07-24	18.5	70.75	0.63	128	14.4
2021-07-25	16	83.98	0.29	175.4	6.8
2021-07-26	14.7	85.5	0.24	160	1.1
2021-07-27	16.4	78.7	0.4	230.9	7.4
2021-07-28	14.3	85.46	0.24	165	0.9
2021-07-29	15.8	72.6	0.49	291.4	0
2021-07-30	15.8	84.51	0.28	183.3	4.6
2021-07-31	13.3	90.6	0.14	171.5	12.6
2021-08-01	10.5	93.5	0.08	109.2	8
2021-08-02	12.2	80.2	0.28	247.7	0.8
2021-08-03	11.7	82.34	0.24	108.3	8.1
2021-08-04	11.3	93.55	0.09	69.1	8.6
2021-08-05	12.5	91.15	0.13	163.2	3
2021-08-06	14.1	77.31	0.37	235.8	0
2021-08-07	12.1	90.52	0.13	53.5	24
2021-08-08	11.8	80.14	0.28	220.8	0
2021-08-09	12.9	70.1	0.45	187.3	0
2021-08-10	17	55.68	0.86	294.8	0
2021-08-11	18.8	65.01	0.76	277.1	0
2021-08-12	20.5	63.29	0.89	294.4	0
2021-08-13	20.4	69.3	0.74	281.4	0
2021-08-14	21.1	69.89	0.76	266.2	0.5
2021-08-15	21.8	62.37	0.99	200.6	2.6
2021-08-16	14	82.08	0.29	165.7	1.9
2021-08-17	11.3	82.28	0.24	208	0.1
2021-08-18	12.4	86.98	0.19	193.2	0
2021-08-19	14.3	82.67	0.28	137.9	0
2021-08-20	15.3	82.25	0.31	214.8	0
2021-08-21	17.8	61.01	0.8	267.2	7
2021-08-22	14.1	88.31	0.19	97.3	0.9
2021-08-23	12.6	84.7	0.22	191.8	0
2021-08-24	13.8	76.23	0.38	210.7	0
2021-08-25	12.6	80.26	0.29	142.8	0
2021-08-26	12	85.78	0.2	231.8	0
2021-08-27	10.5	82.18	0.23	213.8	0
2021-08-28	9.9	82.66	0.21	173.2	0.2
2021-08-29	11.3	81.73	0.25	91.2	1
2021-08-30	10.9	82.23	0.23	191.1	0
2021-08-31	11.5	79.01	0.29	201.3	0
2021-09-01	13.5	68.8	0.48	258.5	0
2021-09-02	15.8	62.61	0.67	255.9	0
2021-09-03	16.1	65.27	0.64	231.7	0
2021-09-04	15.3	73.48	0.46	222.9	0.3
2021-09-05	16.6	65.39	0.66	222.5	0
2021-09-06	17.1	62.5	0.73	231.3	0
2021-09-07	15.8	69.28	0.55	207.8	0
2021-09-08	18.3	58.72	0.87	229.3	0
2021-09-09	15.7	73.06	0.48	64.4	3.2
2021-09-10	13.4	87.08	0.2	87.7	0.3
2021-09-11	13.4	82.01	0.28	200	1.2
2021-09-12	14.4	80.52	0.32	163.7	0
2021-09-13	15.6	76.53	0.42	207.9	0
2021-09-14	17.4	68.23	0.63	157.1	1
2021-09-15	15.1	90.14	0.17	62.2	9.9
2021-09-16	13.7	94.28	0.09	78.9	13.7
2021-09-17	12.2	86.96	0.19	181.6	0
2021-09-18	13.3	78.75	0.33	167	3.1
2021-09-19	7.9	94.66	0.06	34.3	21.8
2021-09-20	8.1	99.32	0.01	68.8	1.4
2021-09-21	10.3	82.72	0.22	196.2	0
2021-09-22	10.3	77.21	0.29	208.7	0
2021-09-23	12.9	73.03	0.4	210.8	0
2021-09-24	13.1	75.59	0.37	200	0
2021-09-25	15.6	75.52	0.44	174.3	5.1
2021-09-26	13.3	79.29	0.32	99.5	0
2021-09-27	12.6	81.9	0.26	147.8	1
2021-09-28	10.5	86.79	0.17	148.4	0.1
2021-09-29	9.4	83.17	0.2	119.3	0.9
2021-09-30	7.2	77.79	0.23	191.8	0
2021-10-01	12.1	61.72	0.54	187.6	0.1
2021-10-02	14	66.59	0.54	169.9	0
2021-10-03	13.7	61.68	0.6	65.5	7.1
2021-10-04	7.2	94.63	0.05	45.6	5.3
2021-10-05	7.5	93.35	0.07	78.5	3.1
2021-10-06	5.3	88.11	0.11	105.6	10
2021-10-07	6.3	85.75	0.14	93.3	0.1
2021-10-08	6.7	89.48	0.1	74.4	0
2021-10-09	6.9	81.69	0.18	101.5	0
2021-10-10	5	76.32	0.21	167.9	0
2021-10-11	5.2	60.42	0.35	150.9	0
2021-10-12	4.9	92.55	0.06	80.7	5.1
2021-10-13	3.8	84.25	0.13	152.2	0
2021-10-14	4.6	69.86	0.26	155	0
2021-10-15	6.4	69.23	0.3	130.9	0
2021-10-16	7.1	75.6	0.25	143.7	0
2021-10-17	8.1	64.79	0.38	131.5	0
2021-10-18	9.7	52.54	0.57	137	0
2021-10-19	10.7	55.15	0.58	113.4	0
2021-10-20	13.7	55.96	0.69	86.8	4.3
2021-10-21	8.2	70.61	0.32	116.4	1
2021-10-22	4.2	87.38	0.1	112.9	0
2021-10-23	3.7	72.82	0.22	147.7	0
2021-10-24	8.5	45.35	0.61	142.6	0
2021-10-25	7.2	65.99	0.35	130.5	0
2021-10-26	6.8	88.87	0.11	82.9	0.5
2021-10-27	7.5	71.99	0.29	113.9	0
2021-10-28	8.9	45.81	0.62	102.7	0
2021-10-29	9.3	48.72	0.6	105.5	0
2021-10-30	9.1	62.3	0.44	26	1.1
2021-10-31	12	63	0.52	90.8	7.6
2021-11-01	5.5	89.38	0.1	36.4	5.5
2021-11-02	3.2	88.54	0.09	77.5	3.2
2021-11-03	2.4	87.19	0.09	19.5	2.5
2021-11-04	0.9	90.96	0.06	43.9	1.8
2021-11-05	1.6	90.35	0.07	66.4	0.2
2021-11-06	1.8	79.78	0.14	107.9	0
2021-11-07	2.5	70.98	0.21	88.9	0.1
2021-11-08	1.9	73	0.19	55.3	0.1
2021-11-09	4.2	64.33	0.29	99.4	0
2021-11-10	9	47.22	0.61	53.6	0
2021-11-11	9.6	53.28	0.56	80.3	0
2021-11-12	9.3	52.04	0.56	87.5	0
2021-11-13	4.5	85.55	0.12	26.2	6.5
2021-11-14	4	95.84	0.03	47.1	0.4
2021-11-15	4.1	84.89	0.12	53.1	0
2021-11-16	3.1	87.27	0.1	62.3	0.1
2021-11-17	-0.4	97.11	0.02	50.2	0
2021-11-18	1.8	81.57	0.13	78.8	0
2021-11-19	4	57.03	0.35	68.1	0
2021-11-20	6.5	54.79	0.44	65.8	0
2021-11-21	4.5	68.32	0.27	62.1	0.3
2021-11-22	1.4	92.34	0.05	38.4	0.8
2021-11-23	1.5	82.74	0.12	33.3	0
2021-11-24	3.4	62.71	0.29	67.1	0
2021-11-25	4.4	62.5	0.31	21.9	1.3
2021-11-26	-1.7	90.09	0.05	37.4	1.9
2021-11-27	-2.3	87.36	0.07	41.2	0.7
2021-11-28	-3.2	92.04	0.04	33.1	5.7
2021-11-29	-4.3	91.97	0.04	65.1	0.9
2021-11-30	-2.6	80.93	0.1	29.5	2.4
2021-12-01	1.6	90.35	0.07	30.2	5.2
2021-12-02	-1.9	91.44	0.05	24.7	1.7
2021-12-03	-4.3	84.51	0.07	70.4	9.6
2021-12-04	1.5	100	0	11.6	20.7
2021-12-05	-2.5	93.48	0.03	29.8	3.4
2021-12-06	-3.4	91.33	0.04	37	0.9
2021-12-07	-0.4	92.91	0.04	67.7	4.4
2021-12-08	-0.9	96.38	0.02	12.1	10.6
2021-12-09	-2.9	91.37	0.04	43.7	0.1
2021-12-10	-2.5	92.78	0.04	17.3	9.2
2021-12-11	-2.3	94.2	0.03	20.9	3.1
2021-12-12	-2.1	74.46	0.13	53.8	0
2021-12-13	1.3	82.71	0.12	58.7	0
2021-12-14	3.3	66.55	0.26	58.1	0
2021-12-15	3.7	63.26	0.29	50.5	0
2021-12-16	1	75.61	0.16	48	0.2
2021-12-17	2.2	68.83	0.22	50.5	0
2021-12-18	2.6	54.1	0.34	69.9	0
2021-12-19	1	52.81	0.31	50.9	0
2021-12-20	-0.4	53.23	0.28	58.7	0.2
2021-12-21	-2	66.84	0.17	56	0
2021-12-22	-1.4	46.58	0.29	55.2	0
2021-12-23	2.2	53.99	0.33	40.7	0.2
2021-12-24	4.3	78.44	0.18	23.4	0.7
2021-12-25	4	85.49	0.12	19.4	28.5
2021-12-26	2.8	97.18	0.02	24.8	3.8
2021-12-27	3	88.53	0.09	13.8	12.7
2021-12-28	4.3	93.17	0.06	12	12.1
2021-12-29	5.4	94.55	0.05	11	20.2
2021-12-30	8.2	95.33	0.05	59.6	1.7
2021-12-31	7.8	62.88	0.39	57.6	0
2022-01-01	7.6	48.94	0.53	64.8	0
2022-01-02	8.9	45.81	0.62	36.2	0
2022-01-03	6.2	75.44	0.23	25.3	2.3
2022-01-04	9.3	65.07	0.41	34.4	9.4
2022-01-05	-3	87.96	0.06	48.2	0.5
2022-01-06	-3.8	81.37	0.09	48.5	0.1
2022-01-07	-3.9	90.6	0.04	24.8	3.3
2022-01-08	-1.4	85.51	0.08	40.2	10.1
2022-01-09	-1	96.38	0.02	32.1	7.8
2022-01-10	-3.3	87.26	0.06	66.3	0.1
2022-01-11	-3.6	83.95	0.08	49.2	0.1
2022-01-12	-3.1	65.03	0.17	80.9	0
2022-01-13	0.1	48.56	0.32	84.3	0
2022-01-14	3.1	46.5	0.41	84.3	0
2022-01-15	3.5	52.32	0.37	85.3	0
2022-01-16	-1.1	56.93	0.24	74.1	0.1
2022-01-17	-0.5	70.35	0.17	77	0
2022-01-18	1.3	67.6	0.22	71.9	0
2022-01-19	0.4	68.95	0.2	68.4	0.4
2022-01-20	-2.6	94.89	0.03	56.7	1.2
2022-01-21	-5	83.77	0.07	77.1	0
2022-01-22	-2.8	74.9	0.12	87.2	0
2022-01-23	-0.1	72.06	0.17	83.6	0
2022-01-24	1.6	54.65	0.31	82.5	0
2022-01-25	1.1	48.48	0.34	84.8	0
2022-01-26	0.4	48.65	0.32	87.3	0
2022-01-27	0.7	50.7	0.32	78.7	0.8
2022-01-28	-0.5	72.53	0.16	99.6	0
2022-01-29	0.8	57.02	0.28	93.1	0.2
2022-01-30	1.2	86.43	0.09	87.9	0.1
2022-01-31	-1.3	87.46	0.07	32	6.9
2022-02-01	-2.2	90.73	0.05	30.4	4.9
2022-02-02	2.3	93.06	0.05	32.9	3
2022-02-03	3.4	69.09	0.24	64.2	0
2022-02-04	2.9	78.79	0.16	91.9	0.7
2022-02-05	0.5	82.6	0.11	120.5	0
2022-02-06	0	90.9	0.06	48.1	11.8
2022-02-07	-1.1	72.96	0.15	119.8	0
2022-02-08	0.6	55.22	0.29	123.3	0
2022-02-09	5.3	44.37	0.5	127.9	0
2022-02-10	5.4	55.72	0.4	124.5	6.4
2022-02-11	0.1	77.75	0.14	108	1.5
2022-02-12	0	61.38	0.24	126.3	0
2022-02-13	2.8	45.33	0.41	134.6	0
2022-02-14	2.8	62.09	0.28	36.8	4
2022-02-15	-0.4	90.2	0.06	68	1.8
2022-02-16	2.6	98.58	0.01	38.5	23.6
2022-02-17	5.9	92.61	0.07	36.1	6.3
2022-02-18	7.6	68.5	0.33	76.3	2
2022-02-19	0.4	74.93	0.16	132.5	0
2022-02-20	2.4	78.13	0.16	66.4	6.9
2022-02-21	0.8	92.3	0.05	46.2	5.5
2022-02-22	1.8	84.62	0.11	110.4	2.2
2022-02-23	3.5	83.6	0.13	104	0.3
2022-02-24	4.6	60.71	0.33	89.7	1.9
2022-02-25	-0.1	69.37	0.19	148.3	0.6
2022-02-26	-1	53.9	0.26	158.6	0
2022-02-27	-0.6	48.73	0.3	168.4	0
2022-02-28	0.7	48.36	0.33	169.7	0
2022-03-01	3.5	36.55	0.5	168.4	0
2022-03-02	4.2	53.74	0.38	137	0
2022-03-03	3.3	58.58	0.32	177.9	0
2022-03-04	2.1	51.12	0.35	183.3	0
2022-03-05	-0.4	47.64	0.31	185.8	0
2022-03-06	-1.8	60.91	0.21	184.3	0
2022-03-07	-1.5	61.46	0.21	189.8	0
2022-03-08	1.6	52.99	0.32	194.8	0
2022-03-09	3.1	55.5	0.34	197.2	0
2022-03-10	5.2	47.14	0.47	202.4	0
2022-03-11	5.8	43.18	0.52	158.6	0
2022-03-12	5.9	49.55	0.47	174.6	0
2022-03-13	6.5	48.98	0.49	136.6	0.4
2022-03-14	5.4	55.31	0.4	202.8	5.2
2022-03-15	6.5	79.35	0.2	63.1	0.1
2022-03-16	9.4	61.93	0.45	110.2	0
2022-03-17	8.5	70.67	0.33	133.4	0.1
2022-03-18	6.1	71.2	0.27	91.5	0
2022-03-19	5.6	49.46	0.46	206.5	0
2022-03-20	6.3	49.29	0.48	201	0
2022-03-21	6.6	40.85	0.58	209.5	0
2022-03-22	6.6	33.65	0.65	230.9	0
2022-03-23	7.9	33.27	0.71	231.3	0
2022-03-24	8.8	35.14	0.74	232.5	0
2022-03-25	8.9	36.26	0.73	230.4	0
2022-03-26	9.3	31.94	0.8	237.7	0
2022-03-27	9.7	29	0.86	239	0
2022-03-28	9.8	33.1	0.81	232	0
2022-03-29	9.8	40.61	0.72	146.4	0.1
2022-03-30	6	83.32	0.16	83.1	5.9
2022-03-31	2.7	93.76	0.05	59.4	9.5
2022-04-01	-3.6	98.5	0.01	68.2	8.5
2022-04-02	-4.5	89.17	0.05	115.5	2.3
2022-04-03	-3.5	82.05	0.08	87.8	0.1
2022-04-04	-1	72.98	0.15	243.1	0
2022-04-05	3.7	76.65	0.19	130	0
2022-04-06	6.9	72.39	0.28	142.6	0.6
2022-04-07	4.5	92.53	0.06	61.3	30.3
2022-04-08	5.8	95.24	0.04	57.9	28.2
2022-04-09	-0.6	89.51	0.06	147.7	0.7
2022-04-10	1.8	66.7	0.23	233.3	0
2022-04-11	8.1	47.3	0.57	249.1	0
2022-04-12	13.2	46.41	0.82	241.9	0
2022-04-13	13.4	45.81	0.84	253.2	0
2022-04-14	12.8	61.03	0.58	232.4	0
2022-04-15	11.2	74.23	0.34	209.7	0
2022-04-16	9.5	60.63	0.47	284.2	0
2022-04-17	8	38.26	0.66	303.5	0
2022-04-18	8.5	45.69	0.6	303.8	0
2022-04-19	8.5	49.57	0.56	276.6	0
2022-04-20	9.7	50.66	0.6	289.7	0
2022-04-21	9.1	50.86	0.57	289.7	0
2022-04-22	9.5	59.34	0.48	251.2	0.4
2022-04-23	7.5	81.77	0.19	134.3	10.3
2022-04-24	4.7	93.86	0.05	78.3	26
2022-04-25	5.6	98.62	0.01	56.2	25
2022-04-26	5.1	82.61	0.15	175.1	2.2
2022-04-27	7.8	65.19	0.37	301.6	0
2022-04-28	10.5	59.6	0.51	326.2	0
2022-04-29	10.8	57.59	0.55	255.8	0.1
2022-04-30	7.3	76.17	0.24	212.6	5.1
2022-05-01	7	71.38	0.29	178.9	0
2022-05-02	10	56.97	0.53	288	0
2022-05-03	9.1	69.31	0.36	215.4	2
2022-05-04	9.4	74.42	0.3	196.3	10.3
2022-05-05	6.3	100	0	56.6	14
2022-05-06	7.6	94.65	0.06	65	3.1
2022-05-07	10	75.05	0.31	232.8	1.5
2022-05-08	10.3	77.75	0.28	117	0
2022-05-09	12.3	71.93	0.4	216.1	0
2022-05-10	13.8	70.76	0.46	253.6	0
2022-05-11	16.8	53.02	0.9	326.5	0
2022-05-12	15.7	60.49	0.71	265.7	1.5
2022-05-13	13	80.32	0.3	168.4	1
2022-05-14	15	65.91	0.58	260.7	0
2022-05-15	16.1	61.84	0.7	311.6	7
2022-05-16	15	69.11	0.53	250.1	0
2022-05-17	15.6	70.17	0.53	286.1	0
2022-05-18	18.5	56.45	0.93	340.6	0
2022-05-19	18.1	60.67	0.82	283.3	0.2
2022-05-20	20.3	51.15	1.17	298.9	4.1
2022-05-21	16.6	68.98	0.59	286.6	0
2022-05-22	18.8	64.16	0.78	221.4	0.3
2022-05-23	15.5	74.01	0.46	192	2.5
2022-05-24	9.6	89.11	0.13	107.2	0.9
2022-05-25	10.7	70.62	0.38	242.1	0
2022-05-26	12.2	70.93	0.41	306.3	0
2022-05-27	12.3	77.54	0.32	335.9	0
2022-05-28	10	69.01	0.38	297.1	0
2022-05-29	9.5	55.62	0.53	309.4	0
2022-05-30	10.8	50.61	0.64	313	0
2022-05-31	10.8	68.7	0.41	168.5	0.4
2022-06-01	10.7	91.03	0.12	148.7	0.9
2022-06-02	14.2	85.45	0.24	261.5	0
2022-06-03	16.9	69.04	0.6	200.2	10.2
2022-06-04	18.8	68.98	0.68	303.4	2.9
2022-06-05	15	83.31	0.29	162.6	10.2
2022-06-06	14	80.46	0.31	185.2	2.9
2022-06-07	12.1	77.51	0.32	182.1	8.6
2022-06-08	10.7	80.53	0.25	191.6	3.1
2022-06-09	9.3	78.67	0.25	195.1	1
2022-06-10	12	67.07	0.46	339.4	0
2022-06-11	15.8	58.48	0.75	360.4	0
2022-06-12	18.8	52.49	1.03	336.2	0.2
2022-06-13	15.5	60.03	0.71	323.7	0
2022-06-14	17.6	49.03	1.03	362.2	0
2022-06-15	20.2	50.44	1.18	288.1	0.3
2022-06-16	20.3	56.92	1.03	327.9	0
2022-06-17	19.5	53.75	1.05	332.6	0
2022-06-18	24.3	36.47	1.94	346.4	0
2022-06-19	25.2	40.09	1.93	339.3	0
2022-06-20	22.8	41.87	1.62	343.5	0
2022-06-21	22	50.93	1.3	256.5	0.8
2022-06-22	16.6	82.42	0.33	166.4	9.6
2022-06-23	16.6	79.77	0.38	289.2	9.7
2022-06-24	13	89.98	0.15	80.2	12.4
2022-06-25	15.4	69.19	0.54	329.8	4.4
2022-06-26	18.4	65.35	0.74	261.6	2.3
2022-06-27	13.9	82.62	0.28	110.5	3.7
2022-06-28	12.5	94.86	0.07	148.7	0
2022-06-29	16.4	73.19	0.5	252.2	0
2022-06-30	16.2	74.63	0.47	295.8	22
2022-07-01	11	85.09	0.2	177	0
2022-07-02	15.6	65.6	0.61	369.8	0
2022-07-03	19.3	53.34	1.05	338.7	8.6
2022-07-04	16.5	85.69	0.27	194.2	9.6
2022-07-05	16	68.4	0.58	325.3	0
2022-07-06	15	63.71	0.62	335	0
2022-07-07	13.9	70.78	0.47	311.9	0
2022-07-08	14.3	63.11	0.6	364.3	0
2022-07-09	15.8	60.11	0.72	357.3	0
2022-07-10	15.5	64.7	0.62	337.2	0
2022-07-11	17.1	61.25	0.76	360.5	0
2022-07-12	17.3	54.63	0.9	346.8	0
2022-07-13	21.6	39.57	1.56	348.5	0
2022-07-14	22.7	38.82	1.69	345.4	0
2022-07-15	18.4	56.81	0.92	312.4	0
2022-07-16	17.7	52.54	0.96	355.3	0
2022-07-17	20.5	44.12	1.35	352.5	0
2022-07-18	23.5	32.01	1.98	348.3	0
2022-07-19	25.5	35.13	2.12	339.4	0
2022-07-20	20.5	63.29	0.89	205.5	20.6
2022-07-21	18.1	73.02	0.56	280.3	0
2022-07-22	20.6	56.99	1.05	327.4	15.7
2022-07-23	19.6	68.69	0.72	211.1	2.6
2022-07-24	20.3	62.42	0.9	333.3	0
2022-07-25	22.9	44.81	1.55	292.7	0.8
2022-07-26	16	70.72	0.53	233.4	0
2022-07-27	16	62.23	0.69	273	0
2022-07-28	17.9	61.03	0.8	287.4	7.7
2022-07-29	15.8	75.05	0.45	129.7	5.2
2022-07-30	16.8	57.95	0.81	243.8	0
2022-07-31	18.9	53.23	1.02	275.9	0
2022-08-01	19.3	55.53	1	272.4	0.1
2022-08-02	20.8	54.1	1.13	256.1	0
2022-08-03	23.4	45.56	1.57	299.3	0
2022-08-04	24.7	40.21	1.87	294.7	0
2022-08-05	20.4	61.63	0.92	224.3	2.9
2022-08-06	16.1	78.66	0.39	185.3	0.2
2022-08-07	15.6	78.58	0.38	192.2	0
2022-08-08	18.3	56.02	0.93	324.6	0
2022-08-09	20.1	46.16	1.27	322	0
2022-08-10	19.8	47.02	1.23	318.9	0
2022-08-11	20.4	45.31	1.32	310.1	0
2022-08-12	20.4	40.6	1.43	318.1	0
2022-08-13	19.8	35.89	1.49	319.4	0
2022-08-14	16.5	58.26	0.79	157.7	1.5
2022-08-15	14.7	74.86	0.42	169.9	0.6
2022-08-16	18.2	54.13	0.96	299.7	0.5
2022-08-17	16.7	69.46	0.58	205.9	14.4
2022-08-18	13.8	92.45	0.12	121	8.6
2022-08-19	14.1	91.26	0.14	57.7	12
2022-08-20	14.8	87.79	0.21	205.9	1.3
2022-08-21	15.4	72.52	0.48	199.8	0
2022-08-22	16.4	62.75	0.7	236.8	0
2022-08-23	17	54.18	0.89	278.2	0
2022-08-24	19.1	46.18	1.19	260.5	0
2022-08-25	19.2	58.17	0.93	270.2	0
2022-08-26	16.2	77.64	0.41	178.4	4.4
2022-08-27	15.8	78.09	0.39	220.6	0.2
2022-08-28	16.6	73.72	0.5	240.7	0.2
2022-08-29	18.5	68.46	0.67	229.2	0
2022-08-30	16.5	67.59	0.61	147.7	13.2
2022-08-31	14.2	79.95	0.33	212.3	0.1
2022-09-01	13.4	75.14	0.38	229.5	0
2022-09-02	13.9	73.72	0.42	182.1	4.6
2022-09-03	14.8	76.91	0.39	132.4	7.3
2022-09-04	16.8	69.02	0.59	240.1	0
2022-09-05	19.1	58.53	0.92	216.4	1.1
2022-09-06	16	76.59	0.43	97.9	7.8
2022-09-07	15.7	80.17	0.35	142.6	33.8
2022-09-08	13.2	74.09	0.39	189.9	1.8
2022-09-09	12.7	66.31	0.5	195.8	2
2022-09-10	11.8	74.85	0.35	118	0.2
2022-09-11	12.4	76.51	0.34	191.6	0
2022-09-12	16.3	61.89	0.71	240.9	0
2022-09-13	19.5	50.58	1.12	190.4	0.1
2022-09-14	17.3	72.4	0.55	102.3	8.5
2022-09-15	12.8	91.17	0.13	43.3	27.7
2022-09-16	9.6	85.52	0.17	108.5	4.3
2022-09-17	5.2	75.8	0.21	122.5	0.2
2022-09-18	7.1	71.4	0.29	212.1	0.1
2022-09-19	6.7	74.45	0.25	216.3	0
2022-09-20	6.7	71.83	0.28	224.3	0
2022-09-21	7.9	66.63	0.36	221.9	0
2022-09-22	9.6	76.03	0.29	212.7	0
2022-09-23	11.6	66.98	0.45	152.1	3.6
2022-09-24	10	90.36	0.12	67.3	6.2
2022-09-25	7.9	93.37	0.07	51.2	2.8
2022-09-26	7.3	84.67	0.16	119.3	12.9
2022-09-27	5.4	89.37	0.1	46.9	33
2022-09-28	6.3	100	0	37.4	22.5
2022-09-29	5.2	100	0	59.3	5
2022-09-30	5.9	88.16	0.11	92.4	0
2022-10-01	7.7	92.08	0.08	32.6	19.8
2022-10-02	11.5	96.73	0.04	71.5	8.6
2022-10-03	9.4	92.81	0.08	107.2	0
2022-10-04	10.9	73.16	0.35	173.5	0
2022-10-05	14.1	51.91	0.78	183	0
2022-10-06	11.4	77.93	0.3	144.8	0
2022-10-07	12.7	81.91	0.27	158.3	0
2022-10-08	9.8	94.1	0.07	47.9	0.3
2022-10-09	10.1	79.89	0.25	100.3	0.1
2022-10-10	12.7	73	0.4	134.1	0
2022-10-11	11.1	88.63	0.15	123.5	0
2022-10-12	10.6	89.19	0.14	129.5	0
2022-10-13	9.8	93.47	0.08	49.4	0.8
2022-10-14	10.6	93.51	0.08	46	20.5
2022-10-15	12.9	79.23	0.31	94.6	0
2022-10-16	15.1	56.33	0.75	145.2	0
2022-10-17	14.9	62.39	0.64	148.2	0
2022-10-18	13.6	79.33	0.32	135.2	0
2022-10-19	14.2	68.95	0.5	130.7	0
2022-10-20	14.7	64.08	0.6	49.5	3.1
2022-10-21	11.8	90.49	0.13	48.6	20.7
2022-10-22	11.4	85.71	0.19	129.2	0
2022-10-23	13.3	65.53	0.53	90.2	3.9
2022-10-24	10.2	91.61	0.1	18.7	24.9
2022-10-25	10	86.15	0.17	97	1.3
2022-10-26	12.2	80.75	0.27	113.3	0
2022-10-27	15.3	59.16	0.71	110.2	0
2022-10-28	15.7	54.2	0.82	101.7	0
2022-10-29	17.6	41.48	1.18	97.3	0
2022-10-30	16.4	41.12	1.1	93	0
2022-10-31	14.6	49.2	0.85	94.5	1.9
2022-11-01	10.1	85.57	0.18	59.5	0.1
2022-11-02	7.7	84.71	0.16	72.1	0
2022-11-03	7.6	76.76	0.24	42.4	13.4
2022-11-04	3.2	91.13	0.07	39.1	4.5
2022-11-05	2.5	89.77	0.07	60.7	1.2
2022-11-06	5.3	71.55	0.25	58.6	0.9
2022-11-07	7.8	64.25	0.38	108.4	0
2022-11-08	10.9	43.76	0.74	83.7	2.5
2022-11-09	8.4	78.53	0.24	19.5	14.5
2022-11-10	6.4	86.98	0.13	96.6	0
2022-11-11	8.8	58.31	0.47	82.9	0
2022-11-12	10.1	45.83	0.67	54	0
2022-11-13	8.3	48.79	0.56	69.6	0.2
2022-11-14	6.3	81.61	0.18	20.7	0.4
2022-11-15	7.5	76.75	0.24	27.4	12.1
2022-11-16	5.8	84.49	0.14	62.7	0.8
2022-11-17	6.8	80.53	0.19	51.3	17.9
2022-11-18	2.9	95.81	0.03	50.5	2.4
2022-11-19	1.2	93	0.05	60.4	0.5
2022-11-20	1.3	87.08	0.09	68.5	2.4
2022-11-21	2.4	85.31	0.11	52.9	4.3
2022-11-22	1.2	89.01	0.07	41.7	1.2
2022-11-23	1.4	90.34	0.07	59.6	6.8
2022-11-24	3	87.26	0.1	40.1	2.9
2022-11-25	3.1	88.53	0.09	34.1	2.4
2022-11-26	1.3	85.18	0.1	64.4	0
2022-11-27	4.5	48.39	0.44	46	0
2022-11-28	4.4	67.3	0.27	26.3	0.6
2022-11-29	1.7	98.57	0.01	37.7	1.1
2022-11-30	0.4	88.28	0.07	58.6	0.3
2022-12-01	-1.3	92.16	0.04	22.9	0
2022-12-02	0.2	69.96	0.19	41.8	0
2022-12-03	0.5	73.28	0.17	36.8	0
2022-12-04	0.3	87.62	0.08	25.2	1.4
2022-12-05	-1	91.5	0.05	35.8	1.2
2022-12-06	0	81.31	0.11	58.8	0
2022-12-07	-2.7	92.07	0.04	40.8	0
2022-12-08	-0.8	67.64	0.19	67.4	5.3
2022-12-09	-0.8	97.82	0.01	23.8	7.2
2022-12-10	-3.7	100	0	24.1	1.2
2022-12-11	-8.3	84	0.05	70.4	0
2022-12-12	-7.4	74.02	0.09	56.9	0.1
2022-12-13	-3.1	84.66	0.07	25.3	3.8
2022-12-14	3.7	95.15	0.04	28.5	7.9
2022-12-15	3.3	87.29	0.1	24.1	8.4
2022-12-16	-2.9	100	0	26.2	0.2
2022-12-17	-5.5	94.77	0.02	55.8	0
2022-12-18	1	50.79	0.32	60.3	0
2022-12-19	6.1	61.1	0.37	53.1	0.2
2022-12-20	7.8	60.2	0.42	54.2	1
2022-12-21	5	93.21	0.06	12.9	5.1
2022-12-22	6.1	91.33	0.08	18.1	14.1
2022-12-23	8.4	93.4	0.07	7.6	33.2
2022-12-24	5.8	100	0	12.5	3.1
2022-12-25	8.3	73.7	0.29	38.1	0
2022-12-26	6.6	79.37	0.2	8.6	10.6
2022-12-27	2.2	88.45	0.08	41.9	0.1
2022-12-28	4.1	58.8	0.34	58.9	0.1
2022-12-29	6.1	62.46	0.35	18.6	13.5
2022-12-30	4	93.82	0.05	23.4	9.4
2022-12-31	11.7	65.17	0.48	46.8	0

## Sheet: Relative tree-ring growth
Species	Sampling date	Relative tree-ring width
Beech	2021-04-06	0
Beech	2021-04-06	0
Beech	2021-04-06	0
Beech	2021-04-06	0
Beech	2021-06-10	0
Beech	2021-06-10	0.298681
Beech	2021-06-10	0
Beech	2021-06-10	0.335938
Beech	2021-06-22	NA
Beech	2021-06-22	0.348448
Beech	2021-06-22	0.223859
Beech	2021-06-22	0.603508
Beech	2021-07-20	0.769231
Beech	2021-07-20	0.603936
Beech	2021-07-20	0.820219
Beech	2021-07-20	0.882353
Beech	2021-08-16	0.91358
Beech	2021-08-16	1.0839
Beech	2021-08-16	1.15284
Beech	2021-08-16	1.2831
Beech	2021-09-15	1.31167
Beech	2021-09-15	1.48469
Beech	2021-09-15	1.40772
Beech	2021-09-15	NA
Beech	2021-09-15	NA
Beech	2021-09-15	1.39252
Beech	2021-09-15	1.32482
Beech	2021-09-15	NA
Beech	2022-04-05	0
Beech	2022-04-05	0
Beech	2022-04-05	0
Beech	2022-04-05	0
Beech	2022-05-24	0
Beech	2022-05-24	0
Beech	2022-05-24	0
Beech	2022-05-24	0
Beech	2022-06-13	0.2555
Beech	2022-06-13	0.317021
Beech	2022-06-13	0.479494
Beech	2022-06-13	0.362729
Beech	2022-07-05	0.624659
Beech	2022-07-05	0.645168
Beech	2022-07-05	0.594833
Beech	2022-07-05	0.502783
Beech	2022-07-20	0.935484
Beech	2022-07-20	0.74986
Beech	2022-07-20	0.753476
Beech	2022-07-20	0.621286
Beech	2022-08-16	1.06803
Beech	2022-08-16	1.09021
Beech	2022-08-16	1.02174
Beech	2022-08-16	0.73913
Beech	2022-08-30	1
Beech	2022-08-30	1.04089
Beech	2022-08-30	1.10966
Beech	2022-08-30	0.795594
Beech	2022-09-13	0.952381
Beech	2022-09-13	1.01582
Beech	2022-09-13	1.01296
Beech	2022-09-13	0.975899
Beech	2022-09-26	0.88
Beech	2022-09-26	0.869565
Beech	2022-09-26	1.05195
Beech	2022-09-26	0.977778
Beech	2022-09-26	1.05556
Spruce	2021-04-06	0
Spruce	2021-04-06	0
Spruce	2021-04-06	0
Spruce	2021-04-06	0
Spruce	2021-06-10	0
Spruce	2021-06-10	0
Spruce	2021-06-10	0
Spruce	2021-06-10	0
Spruce	2021-06-22	0.288922
Spruce	2021-06-22	0.118837
Spruce	2021-06-22	0
Spruce	2021-06-22	0
Spruce	2021-07-20	0.779288
Spruce	2021-07-20	0.705731
Spruce	2021-07-20	0.769912
Spruce	2021-07-20	0.616667
Spruce	2021-08-16	1.07763
Spruce	2021-08-16	0.982835
Spruce	2021-08-16	1.01289
Spruce	2021-08-16	0.993898
Spruce	2021-09-15	1.35916
Spruce	2021-09-15	1.45306
Spruce	2021-09-15	NA
Spruce	2021-09-15	NA
Spruce	2021-09-15	1.27273
Spruce	2021-09-15	1.34902
Spruce	2021-09-15	1.35674
Spruce	2021-09-15	1.3
Spruce	2022-04-05	0
Spruce	2022-04-05	0
Spruce	2022-04-05	0
Spruce	2022-04-05	0
Spruce	2022-05-24	0.139642
Spruce	2022-05-24	0
Spruce	2022-05-24	0
Spruce	2022-05-24	0
Spruce	2022-06-13	0.513556
Spruce	2022-06-13	0.125
Spruce	2022-06-13	0.647436
Spruce	2022-06-13	0.242718
Spruce	2022-07-05	0.812056
Spruce	2022-07-05	0.55178
Spruce	2022-07-05	0.913215
Spruce	2022-07-05	1.04461
Spruce	2022-07-20	1.08761
Spruce	2022-07-20	0.830635
Spruce	2022-07-20	1.15985
Spruce	2022-07-20	1.12865
Spruce	2022-08-16	1.21073
Spruce	2022-08-16	0.98485
Spruce	2022-08-16	NA
Spruce	2022-08-16	1.11741
Spruce	2022-08-30	NA
Spruce	2022-08-30	1.09415
Spruce	2022-08-30	1.11672
Spruce	2022-08-30	1.18673
Spruce	2022-09-13	NA
Spruce	2022-09-13	1.11136
Spruce	2022-09-13	NA
Spruce	2022-09-13	1.13999
Spruce	2022-09-26	1.23077
Spruce	2022-09-26	1.1875
Spruce	2022-09-26	1.2093
Spruce	2022-09-26	1
Spruce	2022-09-26	1.15909
Spruce	2022-09-26	1.05405

## Sheet: Xylem NSC content
Sampling date	Species	Tree ID	Xylem sugar concentration (%)	Xylem strach concentration (%)
2021-04-06	Beech	148	0.23	0.28
2021-04-06	Beech	150	0.01	0.84
2021-04-06	Beech	151	0.03	0.8
2021-04-06	Beech	186	0.17	0.72
2021-04-06	Spruce	222	NA	NA
2021-04-06	Spruce	222	0.03	0.27
2021-04-06	Spruce	258	0.03	0.23
2021-04-06	Spruce	259	0.06	0.09
2021-04-06	Spruce	260	0.01	0.34
2021-06-10	Beech	148	0.29	0.53
2021-06-10	Beech	148	NA	NA
2021-06-10	Beech	150	0.07	0.54
2021-06-10	Beech	151	0.19	1.18
2021-06-10	Beech	186	0.14	0.98
2021-06-10	Spruce	222	0.04	0.2
2021-06-10	Spruce	258	0	0.33
2021-06-10	Spruce	259	0.05	0.09
2021-06-10	Spruce	260	0.05	0.3
2021-06-22	Beech	148	0.04	0.96
2021-06-22	Beech	150	0.11	1.27
2021-06-22	Beech	151	0.16	1.14
2021-06-22	Beech	186	0.19	0.8
2021-06-22	Spruce	222	0.01	0.13
2021-06-22	Spruce	258	0.02	0.31
2021-06-22	Spruce	259	0.01	0.15
2021-06-22	Spruce	260	0.1	0.28
2021-07-20	Beech	148	0.1	1.16
2021-07-20	Beech	150	0.15	0.92
2021-07-20	Beech	151	0.32	1.61
2021-07-20	Beech	186	0.27	0.86
2021-07-20	Spruce	222	0.13	0.1
2021-07-20	Spruce	258	0.02	0.16
2021-07-20	Spruce	259	NA	0.14
2021-07-20	Spruce	260	0.07	0.34
2021-08-16	Beech	148	0.28	1.71
2021-08-16	Beech	150	0.44	1.73
2021-08-16	Beech	151	0.49	2
2021-08-16	Beech	186	0.27	0.81
2021-08-16	Spruce	222	0.07	0.23
2021-08-16	Spruce	258	0.03	0.18
2021-08-16	Spruce	259	0.1	NA
2021-08-16	Spruce	260	NA	0.2
2021-09-14	Beech	148	0.32	1.64
2021-09-14	Beech	150	0.4	3.91
2021-09-14	Beech	151	0.43	3.21
2021-09-14	Beech	186	0.47	2.14
2021-09-14	Spruce	222	0.02	0.22
2021-09-14	Spruce	258	0.01	0.11
2021-09-14	Spruce	259	0.04	0.13
2021-09-14	Spruce	260	0.01	0.34
2021-09-15	Beech	148	0.43	1.63
2021-09-15	Beech	150	0.26	2.14
2021-09-15	Beech	151	0.39	1.89
2021-09-15	Beech	186	0.34	2
2021-09-15	Spruce	222	NA	NA
2021-09-15	Spruce	258	0.04	0.23
2021-09-15	Spruce	259	0.04	0.11
2021-09-15	Spruce	260	0.06	0.39
2022-04-05	Beech	148	0.08	0.4
2022-04-05	Beech	150	0.06	1.08
2022-04-05	Beech	151	0.13	1.36
2022-04-05	Beech	186	0.11	0.78
2022-04-05	Spruce	222	0.05	0.19
2022-04-05	Spruce	258	0.1	0.14
2022-04-05	Spruce	259	0.03	0.14
2022-04-05	Spruce	260	0.05	0.47
2022-05-24	Beech	148	0.16	0.84
2022-05-24	Beech	150	0.15	1.22
2022-05-24	Beech	151	0.37	1.62
2022-05-24	Beech	186	0.22	1.26
2022-05-24	Spruce	222	0.05	0.41
2022-05-24	Spruce	258	0.03	0.45
2022-05-24	Spruce	259	0.01	0.24
2022-05-24	Spruce	260	0.05	0.57
2022-06-13	Beech	148	0.11	1.2
2022-06-13	Beech	150	0.11	1.82
2022-06-13	Beech	151	0.25	1.81
2022-06-13	Beech	186	0.17	1.16
2022-06-13	Spruce	222	0.05	0.28
2022-06-13	Spruce	258	0.1	0.93
2022-06-13	Spruce	259	0.03	0.28
2022-06-13	Spruce	260	0.05	0.77
2022-07-05	Beech	148	0.25	1.96
2022-07-05	Beech	150	0.2	1.97
2022-07-05	Beech	151	0.26	2.32
2022-07-05	Beech	186	0.34	3.43
2022-07-05	Spruce	222	0.01	0.32
2022-07-05	Spruce	258	0.05	0.47
2022-07-05	Spruce	259	0.28	0.45
2022-07-05	Spruce	260	0.03	0.53
2022-07-20	Beech	148	0.4	2.04
2022-07-20	Beech	150	0.31	1.47
2022-07-20	Beech	151	0.48	1.89
2022-07-20	Beech	186	0.58	2.78
2022-07-20	Spruce	222	0.3	0.49
2022-07-20	Spruce	258	0.01	0.39
2022-07-20	Spruce	259	0.07	0.49
2022-07-20	Spruce	260	0.05	0.51
2022-08-16	Beech	148	0.57	2.17
2022-08-16	Beech	150	0.35	1.53
2022-08-16	Beech	151	0.59	2.43
2022-08-16	Beech	186	0.5	3.08
2022-08-16	Spruce	222	0.35	0.36
2022-08-16	Spruce	258	0.1	1.21
2022-08-16	Spruce	259	0.03	0.32
2022-08-16	Spruce	260	0.1	0.45
2022-08-30	Beech	148	0.9	2.32
2022-08-30	Beech	150	0.3	1.78
2022-08-30	Beech	151	0.52	2.27
2022-08-30	Beech	186	0.4	2.72
2022-08-30	Spruce	222	0.21	0.37
2022-08-30	Spruce	258	0.04	0.65
2022-08-30	Spruce	259	0.01	0.31
2022-08-30	Spruce	260	0.04	0.35
2022-09-13	Beech	148	0.74	1.15
2022-09-13	Beech	150	0.33	1.77
2022-09-13	Beech	151	0.47	2.35
2022-09-13	Beech	186	0.38	2.94
2022-09-13	Spruce	222	0.06	0.32
2022-09-13	Spruce	258	0.04	0.33
2022-09-13	Spruce	259	NA	0.3
2022-09-13	Spruce	260	0.09	0.32

## Sheet: Xylem water isotope
Sampling date	Species	Tree ID	Xylem water δ2H (‰)	Xylem water δ18O (‰)
2021-04-06	Beech	148	-72.1	-7.9
2021-04-06	Beech	150	-85.35	-10.06
2021-04-06	Beech	151	-85	-9.69
2021-04-06	Beech	186	-86.73	-10.13
2021-06-10	Beech	148	-86.04	-8.99
2021-06-10	Beech	150	-74.13	-8.05
2021-06-10	Beech	151	-78.5	-8.38
2021-06-10	Beech	186	-83.27	-8.79
2021-06-22	Beech	148	-83.71	-9.21
2021-06-22	Beech	150	-73.25	-8.38
2021-06-22	Beech	151	-74.82	-8.23
2021-06-22	Beech	186	-82.3	-9.05
2021-07-20	Beech	148	-78.78	-8.83
2021-07-20	Beech	150	-83.58	-9.39
2021-07-20	Beech	151	-86.8	-9.35
2021-07-20	Beech	186	-78.75	-8.51
2021-08-16	Beech	148	-73.83	-7.88
2021-08-16	Beech	150	-77.68	-8.11
2021-08-16	Beech	151	-74.35	-7.48
2021-08-16	Beech	186	-78.42	-8.17
2021-09-14	Beech	148	-80.22	-8.37
2021-09-14	Beech	150	-82.99	-8.6
2021-09-14	Beech	151	-85.31	-8.76
2021-09-14	Beech	186	-81.37	-8.73
2021-09-15	Beech	148	-77.86	-8.73
2021-09-15	Beech	150	-77.08	-8.58
2021-09-15	Beech	151	-74.26	-7.61
2021-09-15	Beech	186	-77.93	-8.24
2022-04-05	Beech	148	-70.71	-7.79
2022-04-05	Beech	150	-81.67	-9.36
2022-04-05	Beech	151	-78.84	-8.48
2022-04-05	Beech	186	-74.14	-8.29
2022-05-24	Beech	148	-83.62	-9.4
2022-05-24	Beech	150	-84.24	-9.43
2022-05-24	Beech	151	-87.36	-9.67
2022-05-24	Beech	186	-85.3	-9.68
2022-06-13	Beech	148	-83.77	-9.43
2022-06-13	Beech	150	-81.76	-9.15
2022-06-13	Beech	151	-86.72	-9.75
2022-06-13	Beech	186	-83.38	-9.25
2022-07-05	Beech	148	-75.68	-8.57
2022-07-05	Beech	150	-77.55	-8.57
2022-07-05	Beech	151	-80.3	-8.77
2022-07-05	Beech	186	-78.61	-8.87
2022-07-20	Beech	148	-86.51	-9.52
2022-07-20	Beech	150	-87.11	-9.3
2022-07-20	Beech	151	-85.51	-9.21
2022-07-20	Beech	186	-83.93	-9.22
2022-08-16	Beech	148	-90.22	-9.83
2022-08-16	Beech	150	-82.08	-8.94
2022-08-16	Beech	151	-89.06	-9.82
2022-08-16	Beech	186	-84.19	-9.28
2022-08-30	Beech	148	-70.77	-7.4
2022-08-30	Beech	150	-71.16	-7.79
2022-08-30	Beech	151	-75.49	-7.99
2022-08-30	Beech	186	-68.68	-7.49
2022-09-13	Beech	148	-66.53	-6.99
2022-09-13	Beech	150	-65.07	-7.09
2022-09-13	Beech	151	-71.95	-7.53
2022-09-13	Beech	186	-61.54	-6.47
2022-09-26	Beech	148	-60.34	-6.46
2022-09-26	Beech	150	-67.44	-7.45
2022-09-26	Beech	151	-68.01	-7.07
2022-09-26	Beech	186	-63.3	-6.91
2021-04-06	Spruce	222	-75.68	-9.32
2021-04-06	Spruce	222	-77.35	-9.56
2021-04-06	Spruce	258	-68.9	-8.59
2021-04-06	Spruce	260	-73.35	-9.13
2021-06-10	Spruce	222	-71.91	-8.26
2021-06-10	Spruce	258	-67.41	-7.81
2021-06-10	Spruce	260	-65.87	-7.29
2021-06-22	Spruce	222	-63.58	-6.96
2021-06-22	Spruce	258	-68.16	-8.38
2021-06-22	Spruce	260	-57.09	-7.5
2021-07-20	Spruce	222	-65.95	-7.24
2021-07-20	Spruce	258	-77.23	-9.04
2021-07-20	Spruce	260	-76.08	-9.68
2021-08-16	Spruce	222	-69.7	-7.99
2021-08-16	Spruce	258	-69.05	-7.7
2021-08-16	Spruce	260	-70.52	-7.96
2021-09-14	Spruce	222	-71.96	-8.36
2021-09-14	Spruce	258	-76.11	-8.22
2021-09-14	Spruce	260	-68.57	-7.66
2021-09-15	Spruce	222	-68.73	-7.25
2021-09-15	Spruce	258	-67.92	-7.25
2021-09-15	Spruce	260	-66.63	-7.7
2022-04-05	Spruce	222	-65.44	-7.05
2022-04-05	Spruce	258	-50.8	-6.27
2022-04-05	Spruce	260	-53.74	-6.84
2022-05-24	Spruce	222	-70.86	-8.3
2022-05-24	Spruce	258	-77.83	-8.96
2022-05-24	Spruce	260	-77.84	-9.2
2022-06-13	Spruce	222	-66.03	-6.93
2022-06-13	Spruce	258	-73.06	-8.4
2022-06-13	Spruce	260	-66.05	-7.79
2022-07-05	Spruce	222	-68.14	-7.97
2022-07-05	Spruce	258	-68.28	-7.49
2022-07-05	Spruce	260	-57.62	-6.89
2022-07-20	Spruce	222	-63.27	-7.2
2022-07-20	Spruce	258	-72.28	-7.89
2022-07-20	Spruce	260	-60.33	-7.05
2022-08-16	Spruce	222	-66.3	-6.98
2022-08-16	Spruce	258	-53.22	-5.69
2022-08-16	Spruce	260	-56.57	-5.91
2022-08-30	Spruce	222	-58.56	-6.21
2022-08-30	Spruce	258	-57.08	-6.49
2022-08-30	Spruce	260	-53.66	-6.19
2022-09-13	Spruce	222	-57.24	-5.96
2022-09-13	Spruce	258	-59	-6.37
2022-09-13	Spruce	260	-52.96	-6.25
2022-09-26	Spruce	222	-57.07	-6.51
2022-09-26	Spruce	258	-51.34	-5.88
2022-09-26	Spruce	260	-53.33	-6.35

## Sheet: Leaf sucrose, water and f value
Sampling date	Species	Tree ID	Modelled leaf sucrose δ18O (%)	Modelled leaf sucrose δ2H (%)	Modelled leaf water δ18O (%)	Modelled leaf water δ2H (%)	fO	fH
2021-04-06	Beech	148	39.38	-168.53	12.6	-9.86	NA	NA
2021-06-10	Beech	148	31.67	-204.1	4.91	-47.82	NA	NA
2021-06-22	Beech	148	29.22	-208.24	2.47	-51.55	0.11	0.61
2021-07-20	Beech	148	27.1	-210.62	0.34	-53.09	0.08	0.56
2021-08-16	Beech	148	29.77	-201.64	2.98	-43.27	0.29	0.55
2021-09-14	Beech	148	30.01	-205.16	3.24	-47.87	0.27	0.57
2021-09-15	Beech	148	29.8	-202.63	3.04	-44.94	0.25	0.56
2022-04-05	Beech	148	37.97	-172.74	11.18	-13.83	NA	NA
2022-05-24	Beech	148	32.17	-199.2	5.42	-42.5	0.2	0.61
2022-06-13	Beech	148	32.88	-197.97	6.13	-41.29	0.24	0.61
2022-07-05	Beech	148	35.8	-186.05	9.03	-27.99	0.3	0.6
2022-07-20	Beech	148	38.42	-186.89	11.68	-30.69	0.37	0.65
2022-08-16	Beech	148	35.57	-196.3	8.83	-40.73	0.26	0.67
2022-08-30	Beech	148	33.45	-190.89	6.65	-31.99	NA	NA
2022-09-13	Beech	148	31.37	-192.84	4.56	-33.22	NA	NA
2022-09-26	Beech	148	30.07	-192.3	3.25	-31.61	NA	NA
2021-04-06	Beech	150	37.12	-180.4	10.39	-23.99	NA	NA
2021-06-10	Beech	150	32.65	-193.73	5.86	-35.41	NA	NA
2021-06-22	Beech	150	30.09	-199.2	3.31	-40.73	0.19	0.57
2021-07-20	Beech	150	26.52	-214.73	-0.22	-58.03	0.01	0.58
2021-08-16	Beech	150	29.53	-204.96	2.75	-47.24	0.27	0.56
2021-09-14	Beech	150	29.77	-207.55	3	-50.74	0.25	0.58
2021-09-15	Beech	150	29.96	-201.96	3.19	-44.14	0.26	0.56
2022-04-05	Beech	150	36.33	-182.5	9.58	-25.46	NA	NA
2022-05-24	Beech	150	32.13	-199.74	5.39	-43.14	0.2	0.61
2022-06-13	Beech	150	33.17	-196.21	6.42	-39.19	0.26	0.6
2022-07-05	Beech	150	35.8	-187.7	9.03	-29.96	0.3	0.61
2022-07-20	Beech	150	38.65	-187.43	11.9	-31.32	0.38	0.65
2022-08-16	Beech	150	36.5	-189.11	9.74	-32.14	0.31	0.64
2022-08-30	Beech	150	33.04	-191.23	6.25	-32.39	NA	NA
2022-09-13	Beech	150	31.27	-191.58	4.46	-31.7	NA	NA
2022-09-26	Beech	150	29.05	-198.4	2.25	-38.93	NA	NA
2021-04-06	Beech	151	37.51	-180.09	10.77	-23.62	NA	NA
2021-06-10	Beech	151	32.3	-197.54	5.53	-39.96	NA	NA
2021-06-22	Beech	151	30.24	-200.56	3.46	-42.35	0.2	0.58
2021-07-20	Beech	151	26.56	-217.49	-0.18	-61.34	0.02	0.59
2021-08-16	Beech	151	30.19	-202.09	3.39	-43.8	0.32	0.55
2021-09-14	Beech	151	29.6	-209.56	2.84	-53.14	0.24	0.59
2021-09-15	Beech	151	30.97	-199.52	4.17	-41.22	0.35	0.55
2022-04-05	Beech	151	37.25	-179.98	10.48	-22.46	NA	NA
2022-05-24	Beech	151	31.88	-202.46	5.15	-46.4	0.18	0.62
2022-06-13	Beech	151	32.54	-200.55	5.81	-44.38	0.22	0.62
2022-07-05	Beech	151	35.59	-190.12	8.82	-32.85	0.29	0.62
2022-07-20	Beech	151	38.75	-186	12	-29.62	0.38	0.65
2022-08-16	Beech	151	35.58	-195.27	8.84	-39.5	0.26	0.67
2022-08-30	Beech	151	32.84	-195	6.05	-36.9	NA	NA
2022-09-13	Beech	151	30.81	-197.53	4.01	-38.83	NA	NA
2022-09-26	Beech	151	29.44	-198.89	2.63	-39.52	NA	NA
2021-04-06	Beech	186	37.05	-181.64	10.32	-25.47	NA	NA
2021-06-10	Beech	186	31.88	-201.69	5.11	-44.93	NA	NA
2021-06-22	Beech	186	29.39	-207.02	2.64	-50.09	0.13	0.61
2021-07-20	Beech	186	27.43	-210.59	0.66	-53.06	0.11	0.56
2021-08-16	Beech	186	29.47	-205.6	2.69	-48.01	0.26	0.56
2021-09-14	Beech	186	29.64	-206.15	2.87	-49.07	0.24	0.58
2021-09-15	Beech	186	30.31	-202.69	3.53	-45.02	0.29	0.56
2022-04-05	Beech	186	37.45	-175.8	10.67	-17.47	NA	NA
2022-05-24	Beech	186	31.87	-200.66	5.14	-44.25	0.18	0.62
2022-06-13	Beech	186	33.06	-197.63	6.31	-40.88	0.25	0.61
2022-07-05	Beech	186	35.48	-188.63	8.72	-31.07	0.29	0.61
2022-07-20	Beech	186	38.74	-184.6	11.99	-27.95	0.38	0.64
2022-08-16	Beech	186	36.14	-190.97	9.39	-34.37	0.29	0.65
2022-08-30	Beech	186	33.36	-189.07	6.56	-29.81	NA	NA
2022-09-13	Beech	186	31.91	-188.52	5.09	-28.05	NA	NA
2022-09-26	Beech	186	29.61	-194.84	2.79	-34.66	NA	NA
2021-04-06	Spruce	222	37.65	-173.22	10.91	-15.45	NA	NA
2021-04-06	Spruce	222	37.9	-171.73	11.16	-13.67	NA	NA
2021-06-10	Spruce	222	32.44	-191.79	5.66	-33.09	NA	NA
2021-06-22	Spruce	222	31.57	-190.84	4.76	-30.71	0.21	0.59
2021-07-20	Spruce	222	28.75	-199.62	1.95	-39.9	0.22	0.58
2021-08-16	Spruce	222	29.66	-198.08	2.88	-39	0.22	0.59
2021-09-14	Spruce	222	30.03	-198.01	3.25	-39.32	0.18	0.61
2021-09-15	Spruce	222	31.35	-194.73	4.54	-35.48	0.29	0.59
2022-04-05	Spruce	222	38.75	-168.04	11.94	-8.23	NA	NA
2022-05-24	Spruce	222	33.32	-188.04	6.54	-29.16	0.28	0.65
2022-06-13	Spruce	222	35.49	-182.43	8.68	-22.72	0.4	0.63
2022-07-05	Spruce	222	36.43	-179.4	9.65	-20.05	0.36	0.62
2022-07-20	Spruce	222	40.87	-166.2	14.06	-6.02	0.47	0.63
2022-08-16	Spruce	222	38.56	-175.16	11.75	-15.5	0.41	0.65
2022-08-30	Spruce	222	34.7	-180.25	7.86	-19.26	NA	NA
2022-09-13	Spruce	222	32.45	-184.8	5.61	-23.59	NA	NA
2022-09-26	Spruce	222	30.03	-189.48	3.2	-28.24	NA	NA
2021-04-06	Spruce	258	38.67	-165.65	11.9	-6.43	NA	NA
2021-06-10	Spruce	258	32.9	-187.88	6.11	-28.4	NA	NA
2021-06-22	Spruce	258	30.09	-194.8	3.32	-35.45	0.08	0.61
2021-07-20	Spruce	258	26.89	-209.29	0.13	-51.5	0.02	0.62
2021-08-16	Spruce	258	29.96	-197.52	3.17	-38.32	0.24	0.59
2021-09-14	Spruce	258	30.17	-201.6	3.39	-43.62	0.19	0.62
2021-09-15	Spruce	258	31.35	-194.03	4.54	-34.64	0.29	0.59
2022-04-05	Spruce	258	39.57	-155.01	12.74	7.3	NA	NA
2022-05-24	Spruce	258	32.63	-194.13	5.87	-36.44	0.24	0.68
2022-06-13	Spruce	258	33.96	-188.59	7.19	-30.08	0.31	0.66
2022-07-05	Spruce	258	36.93	-179.53	10.14	-20.2	0.39	0.62
2022-07-20	Spruce	258	40.14	-174.22	13.36	-15.58	0.43	0.67
2022-08-16	Spruce	258	39.91	-163.61	13.06	-1.71	0.47	0.6
2022-08-30	Spruce	258	34.4	-178.96	7.58	-17.72	NA	NA
2022-09-13	Spruce	258	32.02	-186.32	5.19	-25.41	NA	NA
2022-09-26	Spruce	258	30.68	-184.55	3.84	-22.33	NA	NA
2021-04-06	Spruce	260	38.1	-169.64	11.35	-11.18	NA	NA
2021-06-10	Spruce	260	33.45	-186.53	6.64	-26.8	NA	NA
2021-06-22	Spruce	260	31.01	-185.23	4.21	-23.99	0.16	0.56
2021-07-20	Spruce	260	26.23	-208.3	-0.51	-50.31	-0.05	0.61
2021-08-16	Spruce	260	29.69	-198.78	2.91	-39.84	0.22	0.6
2021-09-14	Spruce	260	30.75	-195.08	3.96	-35.81	0.24	0.59
2021-09-15	Spruce	260	30.88	-192.91	4.09	-33.31	0.25	0.59
2022-04-05	Spruce	260	38.97	-157.63	12.16	4.18	NA	NA
2022-05-24	Spruce	260	32.38	-194.14	5.63	-36.45	0.22	0.68
2022-06-13	Spruce	260	34.6	-182.45	7.81	-22.74	0.35	0.63
2022-07-05	Spruce	260	37.56	-170.14	10.75	-8.99	0.43	0.58
2022-07-20	Spruce	260	41.02	-163.58	14.21	-2.9	0.47	0.62
2022-08-16	Spruce	260	39.68	-166.56	12.84	-5.24	0.46	0.61
2022-08-30	Spruce	260	34.72	-175.98	7.88	-14.16	NA	NA
2022-09-13	Spruce	260	32.14	-181.1	5.31	-19.16	NA	NA
2022-09-26	Spruce	260	30.19	-186.27	3.37	-24.38	NA	NA

## Sheet: Stem sugar and starch isotope
Sampling date	Species	Tree ID	Tissue	Compound	δ2H (%)	δ18O (%)
2021-04-06	Beech	148	Xylem	Sugar	-55.2	25.47
2021-04-06	Beech	150	Xylem	Sugar	-55.38	26.39
2021-04-06	Beech	151	Xylem	Sugar	-62.93	25.67
2021-04-06	Beech	186	Xylem	Sugar	-60.27	25.03
2021-04-06	Spruce	222	Xylem	Sugar	NA	NA
2021-04-06	Spruce	222	Xylem	Sugar	-72.15	27.75
2021-04-06	Spruce	258	Xylem	Sugar	-40.69	27.17
2021-04-06	Spruce	259	Xylem	Sugar	-51.16	26.5
2021-04-06	Spruce	260	Xylem	Sugar	-33.27	28.02
2021-06-10	Beech	148	Xylem	Sugar	-71.13	24.97
2021-06-10	Beech	148	Xylem	Sugar	NA	NA
2021-06-10	Beech	150	Xylem	Sugar	-67.53	25.36
2021-06-10	Beech	151	Xylem	Sugar	-58.63	25.15
2021-06-10	Beech	186	Xylem	Sugar	-52.22	24.54
2021-06-10	Spruce	222	Xylem	Sugar	-90.4	28.08
2021-06-10	Spruce	258	Xylem	Sugar	-54.23	26.84
2021-06-10	Spruce	259	Xylem	Sugar	-46.76	26.96
2021-06-10	Spruce	260	Xylem	Sugar	-26.17	27.4
2021-06-22	Beech	148	Xylem	Sugar	-63.32	26.48
2021-06-22	Beech	150	Xylem	Sugar	-44.56	25.49
2021-06-22	Beech	151	Xylem	Sugar	-49.45	25.96
2021-06-22	Beech	186	Xylem	Sugar	-44.67	25.79
2021-06-22	Spruce	222	Xylem	Sugar	-77.94	29.57
2021-06-22	Spruce	258	Xylem	Sugar	-42.38	26.71
2021-06-22	Spruce	259	Xylem	Sugar	-47.14	26.58
2021-06-22	Spruce	260	Xylem	Sugar	-22.09	26.87
2021-07-20	Beech	148	Xylem	Sugar	-64.91	25.03
2021-07-20	Beech	150	Xylem	Sugar	-43.94	24.32
2021-07-20	Beech	151	Xylem	Sugar	-44.92	25.74
2021-07-20	Beech	186	Xylem	Sugar	-24.4	25.24
2021-07-20	Spruce	222	Xylem	Sugar	-66.46	28.34
2021-07-20	Spruce	258	Xylem	Sugar	-41.8	26.73
2021-07-20	Spruce	259	Xylem	Sugar	-39.3	26.62
2021-07-20	Spruce	260	Xylem	Sugar	-21.02	26.66
2021-08-16	Beech	148	Xylem	Sugar	-46.84	25.44
2021-08-16	Beech	150	Xylem	Sugar	-39.31	26.13
2021-08-16	Beech	151	Xylem	Sugar	-44.53	NA
2021-08-16	Spruce	222	Xylem	Sugar	-58.66	27.18
2021-08-16	Spruce	258	Xylem	Sugar	-38.51	26.81
2021-08-16	Spruce	259	Xylem	Sugar	-49.5	25.5
2021-08-16	Spruce	260	Xylem	Sugar	-23.11	26.98
2021-09-14	Beech	148	Xylem	Sugar	-63.71	25.37
2021-09-14	Beech	150	Xylem	Sugar	-46.35	26.08
2021-09-14	Beech	151	Xylem	Sugar	-37.61	25.68
2021-09-14	Beech	186	Xylem	Sugar	-21.52	25.44
2021-09-14	Spruce	222	Xylem	Sugar	-81.91	28.12
2021-09-14	Spruce	258	Xylem	Sugar	NA	NA
2021-09-14	Spruce	259	Xylem	Sugar	-50.32	25.44
2021-09-14	Spruce	260	Xylem	Sugar	-29.58	26.65
2021-09-15	Beech	148	Xylem	Sugar	-54.68	26.17
2021-09-15	Beech	150	Xylem	Sugar	-42.49	25.93
2021-09-15	Beech	151	Xylem	Sugar	-35.87	26.58
2021-09-15	Beech	186	Xylem	Sugar	-22.61	25.7
2021-09-15	Spruce	222	Xylem	Sugar	-95.46	28.67
2021-09-15	Spruce	258	Xylem	Sugar	-40.82	26.27
2021-09-15	Spruce	259	Xylem	Sugar	-54.67	25.32
2021-09-15	Spruce	260	Xylem	Sugar	-24.75	25.68
2022-04-05	Beech	148	Xylem	Sugar	-65.87	22.08
2022-04-05	Beech	150	Xylem	Sugar	-59.7	24.37
2022-04-05	Beech	151	Xylem	Sugar	-59.62	25.28
2022-04-05	Beech	186	Xylem	Sugar	-44.88	23.13
2022-04-05	Spruce	222	Xylem	Sugar	-63.06	26.77
2022-04-05	Spruce	258	Xylem	Sugar	-30.87	26.6
2022-04-05	Spruce	259	Xylem	Sugar	-43.52	25.71
2022-04-05	Spruce	260	Xylem	Sugar	-19.15	26.14
2022-05-24	Beech	148	Xylem	Sugar	-90.76	23.7
2022-05-24	Beech	150	Xylem	Sugar	-25.08	22.67
2022-05-24	Beech	151	Xylem	Sugar	-40.9	25.16
2022-05-24	Beech	186	Xylem	Sugar	-42.71	23.71
2022-05-24	Spruce	222	Xylem	Sugar	-86.81	28.65
2022-05-24	Spruce	258	Xylem	Sugar	-53.07	27.48
2022-05-24	Spruce	259	Xylem	Sugar	-53.47	27.29
2022-05-24	Spruce	260	Xylem	Sugar	-41.09	28.11
2022-06-13	Beech	148	Xylem	Sugar	-101.45	25.77
2022-06-13	Beech	150	Xylem	Sugar	-89.91	25.92
2022-06-13	Beech	151	Xylem	Sugar	-79.89	26.18
2022-06-13	Beech	186	Xylem	Sugar	-60.77	26.12
2022-06-13	Spruce	222	Xylem	Sugar	-66.17	28.39
2022-06-13	Spruce	258	Xylem	Sugar	-35.64	27.22
2022-06-13	Spruce	259	Xylem	Sugar	-48.03	26.5
2022-06-13	Spruce	260	Xylem	Sugar	-18.33	26.93
2022-07-05	Beech	148	Xylem	Sugar	-112.16	25.77
2022-07-05	Beech	150	Xylem	Sugar	-85.52	26.07
2022-07-05	Beech	151	Xylem	Sugar	-79.1	25.87
2022-07-05	Beech	186	Xylem	Sugar	-45.98	25.99
2022-07-05	Spruce	222	Xylem	Sugar	-71.03	28.21
2022-07-05	Spruce	258	Xylem	Sugar	-34.04	26.86
2022-07-05	Spruce	259	Xylem	Sugar	-47.38	27.03
2022-07-05	Spruce	260	Xylem	Sugar	-19.79	27.31
2022-07-20	Beech	148	Xylem	Sugar	-65.95	26.61
2022-07-20	Beech	150	Xylem	Sugar	-73.96	25.45
2022-07-20	Beech	151	Xylem	Sugar	-74.12	26.19
2022-07-20	Beech	186	Xylem	Sugar	-59.95	26.22
2022-07-20	Spruce	222	Xylem	Sugar	-74.8	29.09
2022-07-20	Spruce	258	Xylem	Sugar	-35.07	26.97
2022-07-20	Spruce	259	Xylem	Sugar	-40.06	27.01
2022-07-20	Spruce	260	Xylem	Sugar	-23.09	27.27
2022-08-16	Beech	148	Xylem	Sugar	-111.56	25.85
2022-08-16	Beech	150	Xylem	Sugar	-53.56	26.04
2022-08-16	Beech	151	Xylem	Sugar	-57	26.21
2022-08-16	Beech	186	Xylem	Sugar	NA	25.97
2022-08-16	Spruce	222	Xylem	Sugar	-70.57	29.01
2022-08-16	Spruce	258	Xylem	Sugar	-33.49	27.03
2022-08-16	Spruce	259	Xylem	Sugar	-40.74	27.02
2022-08-16	Spruce	260	Xylem	Sugar	-19.35	26.91
2022-08-30	Beech	148	Xylem	Sugar	-68.89	27.95
2022-08-30	Beech	150	Xylem	Sugar	-75.34	26.63
2022-08-30	Beech	151	Xylem	Sugar	-63.35	27.12
2022-08-30	Beech	186	Xylem	Sugar	-78.59	26.56
2022-08-30	Spruce	222	Xylem	Sugar	-71.59	29.45
2022-08-30	Spruce	258	Xylem	Sugar	-46.62	27.98
2022-08-30	Spruce	259	Xylem	Sugar	-51.98	27.14
2022-08-30	Spruce	260	Xylem	Sugar	-25.18	26.75
2022-09-13	Beech	148	Xylem	Sugar	-78.18	27.18
2022-09-13	Beech	150	Xylem	Sugar	-64.22	27.12
2022-09-13	Beech	151	Xylem	Sugar	-70.74	27.47
2022-09-13	Beech	186	Xylem	Sugar	-82.98	26.38
2022-09-13	Spruce	222	Xylem	Sugar	-67.05	29.25
2022-09-13	Spruce	258	Xylem	Sugar	-41.59	27.57
2022-09-13	Spruce	259	Xylem	Sugar	-44.67	26.59
2022-09-13	Spruce	260	Xylem	Sugar	-20.23	26.18
2021-04-06	Beech	148	Phloem	Sugar	NA	NA
2021-04-06	Beech	150	Phloem	Sugar	-55.26	22.2
2021-04-06	Beech	151	Phloem	Sugar	-41.5	23.85
2021-04-06	Beech	186	Phloem	Sugar	-47.29	22.73
2021-04-06	Spruce	222	Phloem	Sugar	-43.81	24.68
2021-04-06	Spruce	258	Phloem	Sugar	-66.43	23.95
2021-04-06	Spruce	259	Phloem	Sugar	-65.75	24.31
2021-04-06	Spruce	260	Phloem	Sugar	-62.02	26.11
2021-06-10	Beech	148	Phloem	Sugar	-55.18	22.74
2021-06-10	Beech	150	Phloem	Sugar	-33	23.16
2021-06-10	Beech	151	Phloem	Sugar	-30.85	23.45
2021-06-10	Beech	186	Phloem	Sugar	-61.89	NA
2021-06-10	Spruce	222	Phloem	Sugar	-38.55	25.54
2021-06-10	Spruce	258	Phloem	Sugar	NA	NA
2021-06-10	Spruce	259	Phloem	Sugar	-62.98	24.87
2021-06-10	Spruce	260	Phloem	Sugar	-66.41	23.67
2021-06-22	Beech	148	Phloem	Sugar	-50.53	22.78
2021-06-22	Beech	150	Phloem	Sugar	-66.77	22.97
2021-06-22	Beech	151	Phloem	Sugar	-52.01	22.76
2021-06-22	Beech	186	Phloem	Sugar	-51.88	23.71
2021-06-22	Spruce	222	Phloem	Sugar	-49.2	26.05
2021-06-22	Spruce	258	Phloem	Sugar	-79.99	NA
2021-06-22	Spruce	259	Phloem	Sugar	-65.51	25.15
2021-06-22	Spruce	260	Phloem	Sugar	-62.7	24.43
2021-07-20	Beech	148	Phloem	Sugar	NA	22.84
2021-07-20	Beech	150	Phloem	Sugar	-38.38	21.07
2021-07-20	Beech	151	Phloem	Sugar	-39.87	22.13
2021-07-20	Beech	186	Phloem	Sugar	-37.74	22.74
2021-07-20	Spruce	222	Phloem	Sugar	-62.08	24.76
2021-07-20	Spruce	258	Phloem	Sugar	-74.78	NA
2021-07-20	Spruce	259	Phloem	Sugar	-66.05	25.29
2021-07-20	Spruce	260	Phloem	Sugar	-53.09	24.97
2021-08-16	Beech	148	Phloem	Sugar	-38.7	20.59
2021-08-16	Beech	150	Phloem	Sugar	-27.53	23.07
2021-08-16	Beech	151	Phloem	Sugar	-47.96	20.88
2021-08-16	Beech	186	Phloem	Sugar	-60.81	22.98
2021-08-16	Spruce	222	Phloem	Sugar	NA	24.73
2021-08-16	Spruce	258	Phloem	Sugar	-57.17	NA
2021-08-16	Spruce	259	Phloem	Sugar	-67.17	24.04
2021-08-16	Spruce	260	Phloem	Sugar	-74.06	27.33
2021-09-14	Beech	148	Phloem	Sugar	NA	22.1
2021-09-14	Beech	150	Phloem	Sugar	-23.15	21.52
2021-09-14	Beech	151	Phloem	Sugar	-33.87	21.75
2021-09-14	Beech	186	Phloem	Sugar	-42.96	22.06
2021-09-14	Spruce	222	Phloem	Sugar	-50.78	25.47
2021-09-14	Spruce	259	Phloem	Sugar	-73.68	25.36
2021-09-14	Spruce	260	Phloem	Sugar	NA	24.25
2021-09-15	Beech	148	Phloem	Sugar	NA	21.03
2021-09-15	Beech	150	Phloem	Sugar	-24.18	21.67
2021-09-15	Beech	151	Phloem	Sugar	-42.79	NA
2021-09-15	Beech	186	Phloem	Sugar	NA	22.47
2021-09-15	Spruce	222	Phloem	Sugar	-53.43	25.78
2021-09-15	Spruce	259	Phloem	Sugar	-60.68	25.81
2021-09-15	Spruce	260	Phloem	Sugar	-47.8	24.43
2022-04-05	Beech	148	Phloem	Sugar	-50.04	20.47
2022-04-05	Beech	150	Phloem	Sugar	-47.33	NA
2022-04-05	Beech	151	Phloem	Sugar	NA	21.71
2022-04-05	Beech	186	Phloem	Sugar	-47.04	21.76
2022-04-05	Spruce	258	Phloem	Sugar	-50.75	25.89
2022-04-05	Spruce	259	Phloem	Sugar	-79.98	25.41
2022-04-05	Spruce	260	Phloem	Sugar	-90.76	24.54
2022-05-24	Beech	148	Phloem	Sugar	-72.12	21.62
2022-05-24	Beech	150	Phloem	Sugar	NA	22.03
2022-05-24	Beech	151	Phloem	Sugar	-30.62	22.53
2022-05-24	Beech	186	Phloem	Sugar	-44.31	20.16
2022-05-24	Spruce	222	Phloem	Sugar	-89.9	22.77
2022-05-24	Spruce	258	Phloem	Sugar	-33.04	24.08
2022-05-24	Spruce	259	Phloem	Sugar	-63.52	26.36
2022-06-13	Beech	148	Phloem	Sugar	-61.53	21.21
2022-06-13	Beech	150	Phloem	Sugar	-58.59	22.99
2022-06-13	Beech	151	Phloem	Sugar	-42.64	21.12
2022-06-13	Beech	186	Phloem	Sugar	-43.26	22.29
2022-06-13	Spruce	258	Phloem	Sugar	-47.19	24.43
2022-06-13	Spruce	259	Phloem	Sugar	-60.13	25.01
2022-07-05	Beech	148	Phloem	Sugar	-43.71	21.58
2022-07-05	Beech	150	Phloem	Sugar	-22.96	22.38
2022-07-05	Beech	151	Phloem	Sugar	-39.35	21.99
2022-07-05	Beech	186	Phloem	Sugar	-27.13	21.65
2022-07-05	Spruce	258	Phloem	Sugar	-64.64	NA
2022-07-05	Spruce	259	Phloem	Sugar	-55.02	25.27
2022-07-05	Spruce	260	Phloem	Sugar	-92.52	24.38
2022-07-20	Beech	148	Phloem	Sugar	-43.84	22.33
2022-07-20	Beech	150	Phloem	Sugar	-7.12	21.67
2022-07-20	Beech	151	Phloem	Sugar	-45.96	24.15
2022-07-20	Beech	186	Phloem	Sugar	-27.25	22.55
2022-07-20	Spruce	258	Phloem	Sugar	-29.53	26.73
2022-07-20	Spruce	259	Phloem	Sugar	-55.44	26.43
2022-07-20	Spruce	260	Phloem	Sugar	-57.04	26.68
2022-08-16	Beech	148	Phloem	Sugar	-70.89	26.22
2022-08-16	Beech	150	Phloem	Sugar	-9.84	NA
2022-08-16	Beech	151	Phloem	Sugar	-39.44	24.15
2022-08-16	Beech	186	Phloem	Sugar	-30.39	24.98
2022-08-16	Spruce	222	Phloem	Sugar	-77.31	27.93
2022-08-16	Spruce	258	Phloem	Sugar	-51.8	26.6
2022-08-16	Spruce	259	Phloem	Sugar	-50.24	24.67
2022-08-16	Spruce	260	Phloem	Sugar	-51.93	25.72
2022-08-30	Beech	148	Phloem	Sugar	-68.29	24.71
2022-08-30	Beech	150	Phloem	Sugar	-14.05	24.99
2022-08-30	Beech	151	Phloem	Sugar	-36.74	24.7
2022-08-30	Beech	186	Phloem	Sugar	-18.09	25.63
2022-08-30	Spruce	222	Phloem	Sugar	-77.76	28.94
2022-08-30	Spruce	258	Phloem	Sugar	-64.99	NA
2022-08-30	Spruce	259	Phloem	Sugar	-31.38	25.02
2022-08-30	Spruce	260	Phloem	Sugar	-69.21	24.54
2022-09-13	Beech	148	Phloem	Sugar	-48.58	22.96
2022-09-13	Beech	150	Phloem	Sugar	-1.87	24.11
2022-09-13	Beech	151	Phloem	Sugar	-35.69	25.21
2022-09-13	Beech	186	Phloem	Sugar	-26.2	24.33
2022-09-13	Spruce	222	Phloem	Sugar	-43.79	27.57
2022-09-13	Spruce	258	Phloem	Sugar	NA	NA
2022-09-13	Spruce	259	Phloem	Sugar	-64.35	26.33
2022-09-13	Spruce	260	Phloem	Sugar	-73.05	25.72
2022-09-26	Beech	148	Phloem	Sugar	-52.32	23.76
2022-09-26	Beech	150	Phloem	Sugar	-19.2	24.1
2022-09-26	Beech	151	Phloem	Sugar	-47.49	25.52
2022-09-26	Beech	186	Phloem	Sugar	-28.45	24.82
2022-09-26	Spruce	222	Phloem	Sugar	-51.87	27.93
2022-09-26	Spruce	259	Phloem	Sugar	-16.19	25.89
2022-09-26	Spruce	260	Phloem	Sugar	-53.3	26.41
2021-04-06	Beech	148	Xylem	Starch	NA	29.25
2021-04-06	Beech	150	Xylem	Starch	-22.08	30.04
2021-04-06	Beech	151	Xylem	Starch	-28.51	31.48
2021-04-06	Beech	186	Xylem	Starch	-16.82	29.58
2021-04-06	Spruce	222/258/259/260	Xylem	Starch	-44.06	26.87
2021-06-10	Beech	148	Xylem	Starch	-47.3	28.33
2021-06-10	Beech	150	Xylem	Starch	-46.29	27.66
2021-06-10	Beech	151	Xylem	Starch	-57.21	28.1
2021-06-10	Beech	186	Xylem	Starch	-43.84	28.21
2021-06-10	Spruce	222/258/259/260	Xylem	Starch	-55.5	28.67
2021-06-22	Beech	148	Xylem	Starch	-49.22	28.56
2021-06-22	Beech	150	Xylem	Starch	-38.83	27.78
2021-06-22	Beech	151	Xylem	Starch	-49.3	28.24
2021-06-22	Beech	186	Xylem	Starch	-43.69	27.83
2021-06-22	Spruce	222/258/259/260	Xylem	Starch	-60.11	27.49
2021-07-20	Beech	148	Xylem	Starch	-54.96	28.55
2021-07-20	Beech	150	Xylem	Starch	-40.69	28.06
2021-07-20	Beech	151	Xylem	Starch	-49.23	27.92
2021-07-20	Beech	186	Xylem	Starch	-34.22	28.81
2021-07-20	Spruce	222/258/259/260	Xylem	Starch	-60.1	27.49
2021-08-16	Beech	148	Xylem	Starch	-62.91	28.76
2021-08-16	Beech	150	Xylem	Starch	-42.71	28.41
2021-08-16	Beech	151	Xylem	Starch	-46.29	28.85
2021-08-16	Beech	186	Xylem	Starch	-29.78	28.42
2021-08-16	Spruce	222/258/259/260	Xylem	Starch	-46.92	27.7
2021-09-14	Beech	148	Xylem	Starch	-49.18	29.33
2021-09-14	Beech	150	Xylem	Starch	-39.13	29.35
2021-09-14	Beech	151	Xylem	Starch	-47.38	28.95
2021-09-14	Beech	186	Xylem	Starch	-27.6	28.37
2021-09-14	Spruce	222/258/259/260	Xylem	Starch	-64.57	27.39
2021-09-15	Beech	148	Xylem	Starch	-44.09	29.08
2021-09-15	Beech	150	Xylem	Starch	-40	28.82
2021-09-15	Beech	151	Xylem	Starch	-45.44	29.04
2021-09-15	Beech	186	Xylem	Starch	-24.86	29.28
2021-09-15	Spruce	222/258/259/260	Xylem	Starch	-57.17	27.37
2022-04-05	Beech	148	Xylem	Starch	-48.33	27.17
2022-04-05	Beech	150	Xylem	Starch	-39.44	28.19
2022-04-05	Beech	151	Xylem	Starch	-48.26	27.67
2022-04-05	Beech	186	Xylem	Starch	-32.21	26.78
2022-04-05	Spruce	222/258/259/260	Xylem	Starch	-72.07	26.25
2022-05-24	Beech	148	Xylem	Starch	NA	NA
2022-05-24	Beech	150	Xylem	Starch	-33.78	27.53
2022-05-24	Beech	151	Xylem	Starch	-43.83	28.93
2022-05-24	Beech	186	Xylem	Starch	-33.7	27.43
2022-05-24	Spruce	222/258/259/260	Xylem	Starch	-61.76	27.39
2022-06-13	Beech	148	Xylem	Starch	-42.63	28.24
2022-06-13	Beech	150	Xylem	Starch	-37.13	27.16
2022-06-13	Beech	151	Xylem	Starch	-55.49	28.16
2022-06-13	Beech	186	Xylem	Starch	-29.18	27.78
2022-06-13	Spruce	222/258/259/260	Xylem	Starch	-57.81	27.31
2022-07-05	Beech	148	Xylem	Starch	NA	25.94
2022-07-05	Beech	150	Xylem	Starch	-46.82	26.06
2022-07-05	Beech	151	Xylem	Starch	-52.43	28.25
2022-07-05	Beech	186	Xylem	Starch	-33.41	27.89
2022-07-05	Spruce	222/258/259/260	Xylem	Starch	-63.12	27.61
2022-07-20	Beech	148	Xylem	Starch	NA	26.35
2022-07-20	Beech	150	Xylem	Starch	-36.73	27.49
2022-07-20	Beech	151	Xylem	Starch	-49.86	27.14
2022-07-20	Beech	186	Xylem	Starch	-34.6	27.98
2022-07-20	Spruce	222/258/259/260	Xylem	Starch	-68.12	26.24
2022-08-16	Beech	148	Xylem	Starch	NA	25.35
2022-08-16	Beech	150	Xylem	Starch	-29.06	26.97
2022-08-16	Beech	151	Xylem	Starch	-43.25	27.43
2022-08-16	Beech	186	Xylem	Starch	-30.74	27.24
2022-08-16	Spruce	222/258/259/260	Xylem	Starch	-68.38	27.18
2022-08-30	Beech	148	Xylem	Starch	-45.06	28.42
2022-08-30	Beech	150	Xylem	Starch	-35.41	27.05
2022-08-30	Beech	151	Xylem	Starch	-37.5	29
2022-08-30	Beech	186	Xylem	Starch	-34.44	27.05
2022-08-30	Spruce	222/258/259/260	Xylem	Starch	-63.94	27.17
2022-09-13	Beech	148	Xylem	Starch	-40.4	28.19
2022-09-13	Beech	150	Xylem	Starch	-42.7	28.68
2022-09-13	Beech	151	Xylem	Starch	-41.84	29.78
2022-09-13	Beech	186	Xylem	Starch	-35.36	27.01
2022-09-13	Spruce	222/258/259/260	Xylem	Starch	-64.41	26.88

## Sheet: Tree-ring cellulose isotope
Species	Core ID	Year	Segment	Cellulose δ18O (%)	Cellulose δ2H (%)
Spruce	BET258B	2021	late season	27.86	-36.35
Spruce	BET7001B	2021	late season	28.33	-37.9
Spruce	BET7003B	2021	late season	28.32	-30.73
Beech	BET150A	2021	late season	28.16	-48.59
Beech	BET151B	2021	late season	26.17	-60.5
Beech	BET7004A	2021	late season	26.92	-49.73
Spruce	BET7001B	2021	mid season	27.15	-46.17
Spruce	BET7003B	2021	mid season	26.07	-30.52
Beech	BET150A	2021	mid season	27.38	-57.4
Beech	BET151B	2021	mid season	26.57	-54.29
Spruce	BET258B	2021	mid season	27.51	-40.83
Beech	BET7004A	2021	mid season	25.95	-56.53
Beech	BET150A	2021	early season	28.24	-52.11
Spruce	BET258B	2021	early season	30.19	-38.91
Spruce	BET7001B	2021	early season	28.84	-25.01
Beech	BET151B	2021	early season	28.05	-46.04
Spruce	BET7003B	2021	early season	29.19	-29.69
Beech	BET7004A	2021	early season	28.24	-37.22
Spruce	BET258B	2022	late season	33.16	-9.45
Beech	BET150A	2022	late season	31.86	-24.44
Spruce	BET7001B	2022	late season	31.4	-15.58
Beech	BET151B	2022	late season	30.89	-38.64
Beech	BET7004A	2022	late season	30.38	-28.89
Spruce	BET7003B	2022	late season	29.26	-9.07
Spruce	BET258B	2022	mid season	30.49	-30.38
Beech	BET7004A	2022	mid season	30.8	-39.14
Spruce	BET7001B	2022	mid season	30.85	-16.89
Spruce	BET7003B	2022	mid season	29.6	-17.65
Beech	BET150A	2022	mid season	30.8	-27.54
Beech	BET151B	2022	mid season	30.77	-41.4
Spruce	BET258B	2022	early season	30.18	-27.36
Spruce	BET7001B	2022	early season	29.29	-19.17
Spruce	BET7003B	2022	early season	28.8	-10.38
Beech	BET150A	2022	early season	30.22	-43.66
Beech	BET151B	2022	early season	29.02	-47.22
Beech	BET7004A	2022	early season	29.22	-39.39
